# Supplementary material for: Protein functional analysis data in support of comparative proteomics of the pathogenic black yeast Exophiala dermatitidis under different temperature conditions
Source: Data Brief. 2015 Sep 2;5:372–5. doi: 10.1016/j.dib.2015.08.008 (PMC4773397; doi:10.1016/j.dib.2015.08.008)
Supplement: Supplementary file 1 — Supplementary Material [file mmc1.zip]

Archive with 5 entries (5 files):
- coi_disclosure_ARCALISE.pdf
- coi_disclosure_MARZBANG.pdf
- coi_disclosure_STERFLINGERK.pdf
- coi_disclosure_TAFERH.pdf
- coi_disclosure_TESEID.pdf
