# Supplementary material for: Protein functional analysis data in support of comparative proteomics of the pathogenic black yeast Exophiala dermatitidis under different temperature conditions
Source: Data Brief. 2015 Sep 2;5:372–5. doi: 10.1016/j.dib.2015.08.008 (PMC4773397; doi:10.1016/j.dib.2015.08.008)
Supplement: Supplementary file 2 — Supplementary Material [file mmc2.zip]

Archive with 3 entries (3 files):
- SupplementalTable_1.xls
- SupplementaryTable_2.xls
- SupplementaryTable_3.docx
