# Supplementary material for: Protein functional analysis data in support of comparative proteomics of the pathogenic black yeast Exophiala dermatitidis under different temperature conditions
Source: Data Brief. 2015 Sep 2;5:372–5. doi: 10.1016/j.dib.2015.08.008 (PMC4773397; doi:10.1016/j.dib.2015.08.008)
Supplement: Supplementary file 2 — Supplementary Material [file mmc2.zip › SupplementalTable_1.xls]

## Sheet: GO terms_raw data
Supplementary Table 1_GO Terms, Raw Data
EXPERIMENTAL SET: control (37°C) v/s 1°C1Week_UP
Term	Database	ID	Input Number	Background Number P-Value	p-value	Corrected p-value	Genes	Hyperlink
pyruvate_metabolic_process	Gene_Ontology	GO:0006090	3	46	0.000461621	0.26781	HMPREF1120_01270T0|HMPREF1120_00576T0|HMPREF1120_06094T0	http://amigo.geneontology.org/cgi-bin/amigo/term_details?term=GO:0006090
oxidation-reduction_process	Gene_Ontology	GO:0055114	6	437	0.00254636	0.26781	HMPREF1120_01270T0|HMPREF1120_08836T0|HMPREF1120_03849T0|HMPREF1120_05220T0|HMPREF1120_00315T0|HMPREF1120_02805T0	http://amigo.geneontology.org/cgi-bin/amigo/term_details?term=GO:0055114
generation_of_precursor_metabolites_and_energy	Gene_Ontology	GO:0006091	4	189	0.00299531	0.26781	HMPREF1120_03849T0|HMPREF1120_00576T0|HMPREF1120_00315T0|HMPREF1120_01270T0	http://amigo.geneontology.org/cgi-bin/amigo/term_details?term=GO:0006091
carbohydrate_biosynthetic_process	Gene_Ontology	GO:0016051	3	97	0.0036129	0.26781	HMPREF1120_01270T0|HMPREF1120_00576T0|HMPREF1120_00315T0	http://amigo.geneontology.org/cgi-bin/amigo/term_details?term=GO:0016051
oxidoreductase_activity	Gene_Ontology	GO:0016491	5	339	0.0042633	0.26781	HMPREF1120_03849T0|HMPREF1120_05220T0|HMPREF1120_08836T0|HMPREF1120_02805T0|HMPREF1120_01270T0	http://amigo.geneontology.org/cgi-bin/amigo/term_details?term=GO:0016491
glycolytic_process	Gene_Ontology	GO:0006096	2	32	0.00483166	0.26781	HMPREF1120_01270T0|HMPREF1120_00576T0	http://amigo.geneontology.org/cgi-bin/amigo/term_details?term=GO:0006096
gluconeogenesis	Gene_Ontology	GO:0006094	2	32	0.00483166	0.26781	HMPREF1120_01270T0|HMPREF1120_00576T0	http://amigo.geneontology.org/cgi-bin/amigo/term_details?term=GO:0006094
hexose_biosynthetic_process	Gene_Ontology	GO:0019319	2	33	0.00511423	0.26781	HMPREF1120_01270T0|HMPREF1120_00576T0	http://amigo.geneontology.org/cgi-bin/amigo/term_details?term=GO:0019319
monosaccharide_biosynthetic_process	Gene_Ontology	GO:0046364	2	34	0.00540423	0.26781	HMPREF1120_01270T0|HMPREF1120_00576T0	http://amigo.geneontology.org/cgi-bin/amigo/term_details?term=GO:0046364
transporter_complex	Gene_Ontology	GO:1990351	2	37	0.00631834	0.26781	HMPREF1120_03849T0|HMPREF1120_06254T0	http://amigo.geneontology.org/cgi-bin/amigo/term_details?term=GO:1990351
replicative_cell_aging	Gene_Ontology	GO:0001302	2	47	0.00982904	0.26781	HMPREF1120_08836T0|HMPREF1120_06094T0	http://amigo.geneontology.org/cgi-bin/amigo/term_details?term=GO:0001302
monocarboxylic_acid_metabolic_process	Gene_Ontology	GO:0032787	3	155	0.0126643	0.26781	HMPREF1120_01270T0|HMPREF1120_00576T0|HMPREF1120_06094T0	http://amigo.geneontology.org/cgi-bin/amigo/term_details?term=GO:0032787
purine_ribonucleoside_triphosphate_metabolic_process	Gene_Ontology	GO:0009205	2	58	0.0144728	0.26781	HMPREF1120_03444T0|HMPREF1120_03849T0	http://amigo.geneontology.org/cgi-bin/amigo/term_details?term=GO:0009205
purine_nucleoside_triphosphate_metabolic_process	Gene_Ontology	GO:0009144	2	60	0.0154008	0.26781	HMPREF1120_03444T0|HMPREF1120_03849T0	http://amigo.geneontology.org/cgi-bin/amigo/term_details?term=GO:0009144
mitochondrial_intermembrane_space	Gene_Ontology	GO:0005758	2	61	0.0158741	0.26781	HMPREF1120_03444T0|HMPREF1120_06254T0	http://amigo.geneontology.org/cgi-bin/amigo/term_details?term=GO:0005758
ribonucleoside_triphosphate_metabolic_process	Gene_Ontology	GO:0009199	2	62	0.0163537	0.26781	HMPREF1120_03444T0|HMPREF1120_03849T0	http://amigo.geneontology.org/cgi-bin/amigo/term_details?term=GO:0009199
acid-thiol_ligase_activity	Gene_Ontology	GO:0016878	1	5	0.0180546	0.26781	HMPREF1120_06094T0	http://amigo.geneontology.org/cgi-bin/amigo/term_details?term=GO:0016878
phosphopyruvate_hydratase_complex	Gene_Ontology	GO:0000015	1	5	0.0180546	0.26781	HMPREF1120_00576T0	http://amigo.geneontology.org/cgi-bin/amigo/term_details?term=GO:0000015
pyrimidine_ribonucleoside_triphosphate_biosynthetic_process	Gene_Ontology	GO:0009209	1	5	0.0180546	0.26781	HMPREF1120_03444T0	http://amigo.geneontology.org/cgi-bin/amigo/term_details?term=GO:0009209
CTP_metabolic_process	Gene_Ontology	GO:0046036	1	5	0.0180546	0.26781	HMPREF1120_03444T0	http://amigo.geneontology.org/cgi-bin/amigo/term_details?term=GO:0046036
phosphopyruvate_hydratase_activity	Gene_Ontology	GO:0004634	1	5	0.0180546	0.26781	HMPREF1120_00576T0	http://amigo.geneontology.org/cgi-bin/amigo/term_details?term=GO:0004634
CTP_biosynthetic_process	Gene_Ontology	GO:0006241	1	5	0.0180546	0.26781	HMPREF1120_03444T0	http://amigo.geneontology.org/cgi-bin/amigo/term_details?term=GO:0006241
pyrimidine_ribonucleoside_triphosphate_metabolic_process	Gene_Ontology	GO:0009208	1	5	0.0180546	0.26781	HMPREF1120_03444T0	http://amigo.geneontology.org/cgi-bin/amigo/term_details?term=GO:0009208
organelle_envelope_lumen	Gene_Ontology	GO:0031970	2	66	0.0183327	0.26781	HMPREF1120_03444T0|HMPREF1120_06254T0	http://amigo.geneontology.org/cgi-bin/amigo/term_details?term=GO:0031970
glucose_metabolic_process	Gene_Ontology	GO:0006006	2	67	0.0188425	0.26781	HMPREF1120_01270T0|HMPREF1120_00576T0	http://amigo.geneontology.org/cgi-bin/amigo/term_details?term=GO:0006006
nucleoside_triphosphate_metabolic_process	Gene_Ontology	GO:0009141	2	70	0.0204072	0.26781	HMPREF1120_03444T0|HMPREF1120_03849T0	http://amigo.geneontology.org/cgi-bin/amigo/term_details?term=GO:0009141
cell_aging	Gene_Ontology	GO:0007569	2	71	0.0209405	0.26781	HMPREF1120_08836T0|HMPREF1120_06094T0	http://amigo.geneontology.org/cgi-bin/amigo/term_details?term=GO:0007569
negative_regulation_of_cell_death	Gene_Ontology	GO:0060548	1	6	0.0210319	0.26781	HMPREF1120_00315T0	http://amigo.geneontology.org/cgi-bin/amigo/term_details?term=GO:0060548
regulation_of_ubiquitin-protein_ligase_activity_involved_in_mitotic_cell_cycle	Gene_Ontology	GO:0051439	1	6	0.0210319	0.26781	HMPREF1120_00315T0	http://amigo.geneontology.org/cgi-bin/amigo/term_details?term=GO:0051439
superoxide_dismutase_activity	Gene_Ontology	GO:0004784	1	6	0.0210319	0.26781	HMPREF1120_08836T0	http://amigo.geneontology.org/cgi-bin/amigo/term_details?term=GO:0004784
negative_regulation_of_programmed_cell_death	Gene_Ontology	GO:0043069	1	6	0.0210319	0.26781	HMPREF1120_00315T0	http://amigo.geneontology.org/cgi-bin/amigo/term_details?term=GO:0043069
acetyl-CoA_biosynthetic_process	Gene_Ontology	GO:0006085	1	6	0.0210319	0.26781	HMPREF1120_06094T0	http://amigo.geneontology.org/cgi-bin/amigo/term_details?term=GO:0006085
age-dependent_general_metabolic_decline_involved_in_chronological_cell_aging	Gene_Ontology	GO:0001323	1	6	0.0210319	0.26781	HMPREF1120_08836T0	http://amigo.geneontology.org/cgi-bin/amigo/term_details?term=GO:0001323
negative_regulation_of_apoptotic_process	Gene_Ontology	GO:0043066	1	6	0.0210319	0.26781	HMPREF1120_00315T0	http://amigo.geneontology.org/cgi-bin/amigo/term_details?term=GO:0043066
age-dependent_response_to_oxidative_stress_involved_in_chronological_cell_aging	Gene_Ontology	GO:0001324	1	6	0.0210319	0.26781	HMPREF1120_08836T0	http://amigo.geneontology.org/cgi-bin/amigo/term_details?term=GO:0001324
guanosine-containing_compound_biosynthetic_process	Gene_Ontology	GO:1901070	1	6	0.0210319	0.26781	HMPREF1120_03444T0	http://amigo.geneontology.org/cgi-bin/amigo/term_details?term=GO:1901070
oxidoreductase_activity;_acting_on_superoxide_radicals_as_acceptor	Gene_Ontology	GO:0016721	1	6	0.0210319	0.26781	HMPREF1120_08836T0	http://amigo.geneontology.org/cgi-bin/amigo/term_details?term=GO:0016721
aging	Gene_Ontology	GO:0007568	2	72	0.0214795	0.26781	HMPREF1120_08836T0|HMPREF1120_06094T0	http://amigo.geneontology.org/cgi-bin/amigo/term_details?term=GO:0007568
nucleotide_phosphorylation	Gene_Ontology	GO:0046939	1	7	0.0240001	0.26781	HMPREF1120_03444T0	http://amigo.geneontology.org/cgi-bin/amigo/term_details?term=GO:0046939
pyrimidine_nucleoside_triphosphate_biosynthetic_process	Gene_Ontology	GO:0009148	1	7	0.0240001	0.26781	HMPREF1120_03444T0	http://amigo.geneontology.org/cgi-bin/amigo/term_details?term=GO:0009148
proteasome_core_complex;_alpha-subunit_complex	Gene_Ontology	GO:0019773	1	7	0.0240001	0.26781	HMPREF1120_07169T0	http://amigo.geneontology.org/cgi-bin/amigo/term_details?term=GO:0019773
nucleoside_diphosphate_metabolic_process	Gene_Ontology	GO:0009132	1	7	0.0240001	0.26781	HMPREF1120_03444T0	http://amigo.geneontology.org/cgi-bin/amigo/term_details?term=GO:0009132
mitochondrial_respiratory_chain_complex_III_assembly	Gene_Ontology	GO:0034551	1	7	0.0240001	0.26781	HMPREF1120_03849T0	http://amigo.geneontology.org/cgi-bin/amigo/term_details?term=GO:0034551
respiratory_chain_complex_III_assembly	Gene_Ontology	GO:0017062	1	7	0.0240001	0.26781	HMPREF1120_03849T0	http://amigo.geneontology.org/cgi-bin/amigo/term_details?term=GO:0017062
regulation_of_ubiquitin-protein_transferase_activity	Gene_Ontology	GO:0051438	1	8	0.0269594	0.26781	HMPREF1120_00315T0	http://amigo.geneontology.org/cgi-bin/amigo/term_details?term=GO:0051438
negative_regulation_of_protein_modification_by_small_protein_conjugation_or_removal	Gene_Ontology	GO:1903321	1	8	0.0269594	0.26781	HMPREF1120_00315T0	http://amigo.geneontology.org/cgi-bin/amigo/term_details?term=GO:1903321
protein_phosphorylated_amino_acid_binding	Gene_Ontology	GO:0045309	1	8	0.0269594	0.26781	HMPREF1120_00315T0	http://amigo.geneontology.org/cgi-bin/amigo/term_details?term=GO:0045309
phosphoserine_binding	Gene_Ontology	GO:0050815	1	8	0.0269594	0.26781	HMPREF1120_00315T0	http://amigo.geneontology.org/cgi-bin/amigo/term_details?term=GO:0050815
age-dependent_response_to_oxidative_stress	Gene_Ontology	GO:0001306	1	8	0.0269594	0.26781	HMPREF1120_08836T0	http://amigo.geneontology.org/cgi-bin/amigo/term_details?term=GO:0001306
age-dependent_general_metabolic_decline	Gene_Ontology	GO:0007571	1	8	0.0269594	0.26781	HMPREF1120_08836T0	http://amigo.geneontology.org/cgi-bin/amigo/term_details?term=GO:0007571
thioester_biosynthetic_process	Gene_Ontology	GO:0035384	1	8	0.0269594	0.26781	HMPREF1120_06094T0	http://amigo.geneontology.org/cgi-bin/amigo/term_details?term=GO:0035384
negative_regulation_of_protein_ubiquitination	Gene_Ontology	GO:0031397	1	8	0.0269594	0.26781	HMPREF1120_00315T0	http://amigo.geneontology.org/cgi-bin/amigo/term_details?term=GO:0031397
acyl-CoA_biosynthetic_process	Gene_Ontology	GO:0071616	1	8	0.0269594	0.26781	HMPREF1120_06094T0	http://amigo.geneontology.org/cgi-bin/amigo/term_details?term=GO:0071616
acetate_metabolic_process	Gene_Ontology	GO:0006083	1	8	0.0269594	0.26781	HMPREF1120_06094T0	http://amigo.geneontology.org/cgi-bin/amigo/term_details?term=GO:0006083
single-organism_carbohydrate_catabolic_process	Gene_Ontology	GO:0044724	2	82	0.0271785	0.26781	HMPREF1120_01270T0|HMPREF1120_00576T0	http://amigo.geneontology.org/cgi-bin/amigo/term_details?term=GO:0044724
hexose_metabolic_process	Gene_Ontology	GO:0019318	2	84	0.0283836	0.26781	HMPREF1120_01270T0|HMPREF1120_00576T0	http://amigo.geneontology.org/cgi-bin/amigo/term_details?term=GO:0019318
cellular_response_to_oxygen_radical	Gene_Ontology	GO:0071450	1	9	0.0299097	0.26781	HMPREF1120_08836T0	http://amigo.geneontology.org/cgi-bin/amigo/term_details?term=GO:0071450
regulation_of_apoptotic_process	Gene_Ontology	GO:0042981	1	9	0.0299097	0.26781	HMPREF1120_00315T0	http://amigo.geneontology.org/cgi-bin/amigo/term_details?term=GO:0042981
superoxide_metabolic_process	Gene_Ontology	GO:0006801	1	9	0.0299097	0.26781	HMPREF1120_08836T0	http://amigo.geneontology.org/cgi-bin/amigo/term_details?term=GO:0006801
phosphoprotein_binding	Gene_Ontology	GO:0051219	1	9	0.0299097	0.26781	HMPREF1120_00315T0	http://amigo.geneontology.org/cgi-bin/amigo/term_details?term=GO:0051219
oxidoreductase_activity;_acting_on_diphenols_and_related_substances_as_donors;_cytochrome_as_acceptor	Gene_Ontology	GO:0016681	1	9	0.0299097	0.26781	HMPREF1120_03849T0	http://amigo.geneontology.org/cgi-bin/amigo/term_details?term=GO:0016681
cellular_response_to_superoxide	Gene_Ontology	GO:0071451	1	9	0.0299097	0.26781	HMPREF1120_08836T0	http://amigo.geneontology.org/cgi-bin/amigo/term_details?term=GO:0071451
regulation_of_ligase_activity	Gene_Ontology	GO:0051340	1	9	0.0299097	0.26781	HMPREF1120_00315T0	http://amigo.geneontology.org/cgi-bin/amigo/term_details?term=GO:0051340
response_to_superoxide	Gene_Ontology	GO:0000303	1	9	0.0299097	0.26781	HMPREF1120_08836T0	http://amigo.geneontology.org/cgi-bin/amigo/term_details?term=GO:0000303
pyrimidine_nucleoside_triphosphate_metabolic_process	Gene_Ontology	GO:0009147	1	9	0.0299097	0.26781	HMPREF1120_03444T0	http://amigo.geneontology.org/cgi-bin/amigo/term_details?term=GO:0009147
oxidoreductase_activity;_acting_on_diphenols_and_related_substances_as_donors	Gene_Ontology	GO:0016679	1	9	0.0299097	0.26781	HMPREF1120_03849T0	http://amigo.geneontology.org/cgi-bin/amigo/term_details?term=GO:0016679
removal_of_superoxide_radicals	Gene_Ontology	GO:0019430	1	9	0.0299097	0.26781	HMPREF1120_08836T0	http://amigo.geneontology.org/cgi-bin/amigo/term_details?term=GO:0019430
regulation_of_programmed_cell_death	Gene_Ontology	GO:0043067	1	9	0.0299097	0.26781	HMPREF1120_00315T0	http://amigo.geneontology.org/cgi-bin/amigo/term_details?term=GO:0043067
ubiquinol-cytochrome-c_reductase_activity	Gene_Ontology	GO:0008121	1	9	0.0299097	0.26781	HMPREF1120_03849T0	http://amigo.geneontology.org/cgi-bin/amigo/term_details?term=GO:0008121
response_to_oxygen_radical	Gene_Ontology	GO:0000305	1	9	0.0299097	0.26781	HMPREF1120_08836T0	http://amigo.geneontology.org/cgi-bin/amigo/term_details?term=GO:0000305
regulation_of_cell_death	Gene_Ontology	GO:0010941	1	9	0.0299097	0.26781	HMPREF1120_00315T0	http://amigo.geneontology.org/cgi-bin/amigo/term_details?term=GO:0010941
monosaccharide_metabolic_process	Gene_Ontology	GO:0005996	2	90	0.0321242	0.26781	HMPREF1120_01270T0|HMPREF1120_00576T0	http://amigo.geneontology.org/cgi-bin/amigo/term_details?term=GO:0005996
respiratory_chain_complex_III	Gene_Ontology	GO:0045275	1	10	0.032851	0.26781	HMPREF1120_03849T0	http://amigo.geneontology.org/cgi-bin/amigo/term_details?term=GO:0045275
mitochondrial_respiratory_chain_complex_III	Gene_Ontology	GO:0005750	1	10	0.032851	0.26781	HMPREF1120_03849T0	http://amigo.geneontology.org/cgi-bin/amigo/term_details?term=GO:0005750
guanosine-containing_compound_metabolic_process	Gene_Ontology	GO:1901068	1	10	0.032851	0.26781	HMPREF1120_03444T0	http://amigo.geneontology.org/cgi-bin/amigo/term_details?term=GO:1901068
carbohydrate_catabolic_process	Gene_Ontology	GO:0016052	2	95	0.0353804	0.26781	HMPREF1120_01270T0|HMPREF1120_00576T0	http://amigo.geneontology.org/cgi-bin/amigo/term_details?term=GO:0016052
mitochondrial_respiratory_chain_complex_III_biogenesis	Gene_Ontology	GO:0097033	1	11	0.0357835	0.26781	HMPREF1120_03849T0	http://amigo.geneontology.org/cgi-bin/amigo/term_details?term=GO:0097033
transmembrane_transporter_complex	Gene_Ontology	GO:1902495	1	11	0.0357835	0.26781	HMPREF1120_03849T0	http://amigo.geneontology.org/cgi-bin/amigo/term_details?term=GO:1902495
mitochondrial_electron_transport;_ubiquinol_to_cytochrome_c	Gene_Ontology	GO:0006122	1	11	0.0357835	0.26781	HMPREF1120_03849T0	http://amigo.geneontology.org/cgi-bin/amigo/term_details?term=GO:0006122
protein_import_into_mitochondrial_inner_membrane	Gene_Ontology	GO:0045039	1	11	0.0357835	0.26781	HMPREF1120_06254T0	http://amigo.geneontology.org/cgi-bin/amigo/term_details?term=GO:0045039
mitotic_spindle_orientation_checkpoint	Gene_Ontology	GO:0031578	1	11	0.0357835	0.26781	HMPREF1120_00315T0	http://amigo.geneontology.org/cgi-bin/amigo/term_details?term=GO:0031578
purine_ribonucleotide_metabolic_process	Gene_Ontology	GO:0009150	2	96	0.0360464	0.26781	HMPREF1120_03444T0|HMPREF1120_03849T0	http://amigo.geneontology.org/cgi-bin/amigo/term_details?term=GO:0009150
fungal-type_cell_wall_chitin_biosynthetic_process	Gene_Ontology	GO:0034221	1	12	0.038707	0.26781	HMPREF1120_00315T0	http://amigo.geneontology.org/cgi-bin/amigo/term_details?term=GO:0034221
signal_transduction_involved_in_filamentous_growth	Gene_Ontology	GO:0001402	1	12	0.038707	0.26781	HMPREF1120_00315T0	http://amigo.geneontology.org/cgi-bin/amigo/term_details?term=GO:0001402
protein_domain_specific_binding	Gene_Ontology	GO:0019904	1	12	0.038707	0.26781	HMPREF1120_00315T0	http://amigo.geneontology.org/cgi-bin/amigo/term_details?term=GO:0019904
purine_nucleotide_metabolic_process	Gene_Ontology	GO:0006163	2	100	0.0387582	0.26781	HMPREF1120_03444T0|HMPREF1120_03849T0	http://amigo.geneontology.org/cgi-bin/amigo/term_details?term=GO:0006163
purine_nucleoside_metabolic_process	Gene_Ontology	GO:0042278	2	101	0.039448	0.26781	HMPREF1120_03444T0|HMPREF1120_03849T0	http://amigo.geneontology.org/cgi-bin/amigo/term_details?term=GO:0042278
coenzyme_binding	Gene_Ontology	GO:0050662	2	101	0.039448	0.26781	HMPREF1120_01270T0|HMPREF1120_02805T0	http://amigo.geneontology.org/cgi-bin/amigo/term_details?term=GO:0050662
purine_ribonucleoside_metabolic_process	Gene_Ontology	GO:0046128	2	101	0.039448	0.26781	HMPREF1120_03444T0|HMPREF1120_03849T0	http://amigo.geneontology.org/cgi-bin/amigo/term_details?term=GO:0046128
acetyl-CoA_metabolic_process	Gene_Ontology	GO:0006084	1	13	0.0416217	0.26781	HMPREF1120_06094T0	http://amigo.geneontology.org/cgi-bin/amigo/term_details?term=GO:0006084
pyrimidine_ribonucleotide_metabolic_process	Gene_Ontology	GO:0009218	1	13	0.0416217	0.26781	HMPREF1120_03444T0	http://amigo.geneontology.org/cgi-bin/amigo/term_details?term=GO:0009218
pyrimidine_nucleoside_biosynthetic_process	Gene_Ontology	GO:0046134	1	13	0.0416217	0.26781	HMPREF1120_03444T0	http://amigo.geneontology.org/cgi-bin/amigo/term_details?term=GO:0046134
pyrimidine_ribonucleoside_biosynthetic_process	Gene_Ontology	GO:0046132	1	13	0.0416217	0.26781	HMPREF1120_03444T0	http://amigo.geneontology.org/cgi-bin/amigo/term_details?term=GO:0046132
cell_wall_chitin_biosynthetic_process	Gene_Ontology	GO:0006038	1	13	0.0416217	0.26781	HMPREF1120_00315T0	http://amigo.geneontology.org/cgi-bin/amigo/term_details?term=GO:0006038
pyrimidine_ribonucleotide_biosynthetic_process	Gene_Ontology	GO:0009220	1	13	0.0416217	0.26781	HMPREF1120_03444T0	http://amigo.geneontology.org/cgi-bin/amigo/term_details?term=GO:0009220
nucleobase-containing_compound_kinase_activity	Gene_Ontology	GO:0019205	1	14	0.0445276	0.26781	HMPREF1120_03444T0	http://amigo.geneontology.org/cgi-bin/amigo/term_details?term=GO:0019205
fungal-type_cell_wall_polysaccharide_biosynthetic_process	Gene_Ontology	GO:0051278	1	14	0.0445276	0.26781	HMPREF1120_00315T0	http://amigo.geneontology.org/cgi-bin/amigo/term_details?term=GO:0051278
proteasomal_ubiquitin-independent_protein_catabolic_process	Gene_Ontology	GO:0010499	1	14	0.0445276	0.26781	HMPREF1120_07169T0	http://amigo.geneontology.org/cgi-bin/amigo/term_details?term=GO:0010499
threonine-type_endopeptidase_activity	Gene_Ontology	GO:0004298	1	14	0.0445276	0.26781	HMPREF1120_07169T0	http://amigo.geneontology.org/cgi-bin/amigo/term_details?term=GO:0004298
regulation_of_vacuole_fusion;_non-autophagic	Gene_Ontology	GO:0032889	1	14	0.0445276	0.26781	HMPREF1120_00576T0	http://amigo.geneontology.org/cgi-bin/amigo/term_details?term=GO:0032889
threonine-type_peptidase_activity	Gene_Ontology	GO:0070003	1	14	0.0445276	0.26781	HMPREF1120_07169T0	http://amigo.geneontology.org/cgi-bin/amigo/term_details?term=GO:0070003
fungal-type_cell_wall_polysaccharide_metabolic_process	Gene_Ontology	GO:0071966	1	14	0.0445276	0.26781	HMPREF1120_00315T0	http://amigo.geneontology.org/cgi-bin/amigo/term_details?term=GO:0071966
ribonucleotide_metabolic_process	Gene_Ontology	GO:0009259	2	109	0.0451307	0.26781	HMPREF1120_03444T0|HMPREF1120_03849T0	http://amigo.geneontology.org/cgi-bin/amigo/term_details?term=GO:0009259
proteasome_core_complex	Gene_Ontology	GO:0005839	1	15	0.0474247	0.26781	HMPREF1120_07169T0	http://amigo.geneontology.org/cgi-bin/amigo/term_details?term=GO:0005839
pyrimidine_ribonucleoside_metabolic_process	Gene_Ontology	GO:0046131	1	15	0.0474247	0.26781	HMPREF1120_03444T0	http://amigo.geneontology.org/cgi-bin/amigo/term_details?term=GO:0046131
cell_wall_polysaccharide_biosynthetic_process	Gene_Ontology	GO:0070592	1	15	0.0474247	0.26781	HMPREF1120_00315T0	http://amigo.geneontology.org/cgi-bin/amigo/term_details?term=GO:0070592
pyrimidine_nucleoside_metabolic_process	Gene_Ontology	GO:0006213	1	15	0.0474247	0.26781	HMPREF1120_03444T0	http://amigo.geneontology.org/cgi-bin/amigo/term_details?term=GO:0006213
amino_acid_binding	Gene_Ontology	GO:0016597	1	15	0.0474247	0.26781	HMPREF1120_00315T0	http://amigo.geneontology.org/cgi-bin/amigo/term_details?term=GO:0016597
ribonucleoside_metabolic_process	Gene_Ontology	GO:0009119	2	115	0.0495778	0.274045	HMPREF1120_03444T0|HMPREF1120_03849T0	http://amigo.geneontology.org/cgi-bin/amigo/term_details?term=GO:0009119
EXPERIMENTAL SET: control (37°C) v/s 1°C 1 Week_ DOWN
Term	Database	ID	Input Number	Background Number P-Value	p-value	Corrected p-value	Genes	Hyperlink
acetate_metab+115:187olic_process	Gene_Ontology	GO:0006083	2	8	0.00010898	0.0161728	HMPREF1120_01109T0|HMPREF1120_06094T0	http://amigo.geneontology.org/cgi-bin/amigo/term_details?term=GO:0006083
monocarboxylic_acid_metabolic_process	Gene_Ontology	GO:0032787	4	155	0.000125371	0.0161728	HMPREF1120_05043T0|HMPREF1120_01109T0|HMPREF1120_05378T0|HMPREF1120_06094T0	http://amigo.geneontology.org/cgi-bin/amigo/term_details?term=GO:0032787
oxidoreductase_activity#_acting_on_the_aldehyde_or_oxo_group_of_donors#_NAD_or_NADP_as_acceptor	Gene_Ontology	GO:0016620	2	18	0.000455386	0.0356777	HMPREF1120_05043T0|HMPREF1120_01109T0	http://amigo.geneontology.org/cgi-bin/amigo/term_details?term=GO:0016620
carboxylic_acid_metabolic_process	Gene_Ontology	GO:0019752	5	409	0.00053875	0.0356777	HMPREF1120_05043T0|HMPREF1120_01109T0|HMPREF1120_05378T0|HMPREF1120_05340T0|HMPREF1120_06094T0	http://amigo.geneontology.org/cgi-bin/amigo/term_details?term=GO:0019752
oxoacid_metabolic_process	Gene_Ontology	GO:0043436	5	425	0.000638659	0.0356777	HMPREF1120_05043T0|HMPREF1120_01109T0|HMPREF1120_05378T0|HMPREF1120_05340T0|HMPREF1120_06094T0	http://amigo.geneontology.org/cgi-bin/amigo/term_details?term=GO:0043436
organic_acid_metabolic_process	Gene_Ontology	GO:0006082	5	426	0.000645333	0.0356777	HMPREF1120_05043T0|HMPREF1120_01109T0|HMPREF1120_05378T0|HMPREF1120_05340T0|HMPREF1120_06094T0	http://amigo.geneontology.org/cgi-bin/amigo/term_details?term=GO:0006082
oxidoreductase_activity#_acting_on_the_aldehyde_or_oxo_group_of_donors	Gene_Ontology	GO:0016903	2	25	0.00083518	0.0387654	HMPREF1120_05043T0|HMPREF1120_01109T0	http://amigo.geneontology.org/cgi-bin/amigo/term_details?term=GO:0016903
citrate_metabolic_process	Gene_Ontology	GO:0006101	2	29	0.00110186	0.0387654	HMPREF1120_05340T0|HMPREF1120_05378T0	http://amigo.geneontology.org/cgi-bin/amigo/term_details?term=GO:0006101
tricarboxylic_acid_cycle	Gene_Ontology	GO:0006099	2	29	0.00110186	0.0387654	HMPREF1120_05340T0|HMPREF1120_05378T0	http://amigo.geneontology.org/cgi-bin/amigo/term_details?term=GO:0006099
tricarboxylic_acid_metabolic_process	Gene_Ontology	GO:0072350	2	29	0.00110186	0.0387654	HMPREF1120_05340T0|HMPREF1120_05378T0	http://amigo.geneontology.org/cgi-bin/amigo/term_details?term=GO:0072350
small_molecule_metabolic_process	Gene_Ontology	GO:0044281	6	783	0.00167832	0.0541257	HMPREF1120_05340T0|HMPREF1120_01109T0|HMPREF1120_06094T0|HMPREF1120_05043T0|HMPREF1120_07361T0|HMPREF1120_05378T0	http://amigo.geneontology.org/cgi-bin/amigo/term_details?term=GO:0044281
replicative_cell_aging	Gene_Ontology	GO:0001302	2	47	0.00273521	0.0705684	HMPREF1120_05340T0|HMPREF1120_06094T0	http://amigo.geneontology.org/cgi-bin/amigo/term_details?term=GO:0001302
cellular_aldehyde_metabolic_process	Gene_Ontology	GO:0006081	2	52	0.00331115	0.0800885	HMPREF1120_05378T0|HMPREF1120_07361T0	http://amigo.geneontology.org/cgi-bin/amigo/term_details?term=GO:0006081
oxidation-reduction_process	Gene_Ontology	GO:0055114	4	437	0.00538196	0.107694	HMPREF1120_05043T0|HMPREF1120_01109T0|HMPREF1120_05378T0|HMPREF1120_05340T0	http://amigo.geneontology.org/cgi-bin/amigo/term_details?term=GO:0055114
organic_substance_catabolic_process	Gene_Ontology	GO:1901575	5	707	0.00561422	0.107694	HMPREF1120_02626T0|HMPREF1120_01109T0|HMPREF1120_07361T0|HMPREF1120_05378T0|HMPREF1120_05043T0	http://amigo.geneontology.org/cgi-bin/amigo/term_details?term=GO:1901575
cell_aging	Gene_Ontology	GO:0007569	2	71	0.00596282	0.107694	HMPREF1120_05340T0|HMPREF1120_06094T0	http://amigo.geneontology.org/cgi-bin/amigo/term_details?term=GO:0007569
aging	Gene_Ontology	GO:0007568	2	72	0.00612214	0.107694	HMPREF1120_05340T0|HMPREF1120_06094T0	http://amigo.geneontology.org/cgi-bin/amigo/term_details?term=GO:0007568
aerobic_respiration	Gene_Ontology	GO:0009060	2	81	0.00764216	0.118301	HMPREF1120_05340T0|HMPREF1120_05378T0	http://amigo.geneontology.org/cgi-bin/amigo/term_details?term=GO:0009060
oxidoreductase_activity#_acting_on_the_CH-OH_group_of_donors#_NAD_or_NADP_as_acceptor	Gene_Ontology	GO:0016616	2	81	0.00764216	0.118301	HMPREF1120_05043T0|HMPREF1120_05340T0	http://amigo.geneontology.org/cgi-bin/amigo/term_details?term=GO:0016616
oxidoreductase_activity#_acting_on_CH-OH_group_of_donors	Gene_Ontology	GO:0016614	2	84	0.00818279	0.121798	HMPREF1120_05043T0|HMPREF1120_05340T0	http://amigo.geneontology.org/cgi-bin/amigo/term_details?term=GO:0016614
acid-thiol_ligase_activity	Gene_Ontology	GO:0016878	1	5	0.00934699	0.127751	HMPREF1120_06094T0	http://amigo.geneontology.org/cgi-bin/amigo/term_details?term=GO:0016878
catabolic_process	Gene_Ontology	GO:0009056	5	823	0.0103433	0.127751	HMPREF1120_02626T0|HMPREF1120_01109T0|HMPREF1120_07361T0|HMPREF1120_05378T0|HMPREF1120_05043T0	http://amigo.geneontology.org/cgi-bin/amigo/term_details?term=GO:0009056
aldehyde_dehydrogenase_(NAD)_activity	Gene_Ontology	GO:0004029	1	6	0.0108963	0.127751	HMPREF1120_01109T0	http://amigo.geneontology.org/cgi-bin/amigo/term_details?term=GO:0004029
acetyl-CoA_biosynthetic_process	Gene_Ontology	GO:0006085	1	6	0.0108963	0.127751	HMPREF1120_06094T0	http://amigo.geneontology.org/cgi-bin/amigo/term_details?term=GO:0006085
transferase_activity#_transferring_aldehyde_or_ketonic_groups	Gene_Ontology	GO:0016744	1	6	0.0108963	0.127751	HMPREF1120_07361T0	http://amigo.geneontology.org/cgi-bin/amigo/term_details?term=GO:0016744
cytosol	Gene_Ontology	GO:0005829	4	540	0.0110283	0.127751	HMPREF1120_02626T0|HMPREF1120_06041T0|HMPREF1120_06094T0|HMPREF1120_05043T0	http://amigo.geneontology.org/cgi-bin/amigo/term_details?term=GO:0005829
allantoin_metabolic_process	Gene_Ontology	GO:0000255	1	7	0.0124432	0.127751	HMPREF1120_05378T0	http://amigo.geneontology.org/cgi-bin/amigo/term_details?term=GO:0000255
allantoin_catabolic_process	Gene_Ontology	GO:0000256	1	7	0.0124432	0.127751	HMPREF1120_05378T0	http://amigo.geneontology.org/cgi-bin/amigo/term_details?term=GO:0000256
cellular_respiration	Gene_Ontology	GO:0045333	2	106	0.0126467	0.127751	HMPREF1120_05340T0|HMPREF1120_05378T0	http://amigo.geneontology.org/cgi-bin/amigo/term_details?term=GO:0045333
catalytic_activity	Gene_Ontology	GO:0003824	9	2337	0.0127169	0.127751	HMPREF1120_05340T0|HMPREF1120_06041T0|HMPREF1120_06094T0|HMPREF1120_02657T0|HMPREF1120_05043T0|HMPREF1120_07361T0|HMPREF1120_01109T0|HMPREF1120_02626T0|HMPREF1120_05378T0	http://amigo.geneontology.org/cgi-bin/amigo/term_details?term=GO:0003824
small_molecule_catabolic_process	Gene_Ontology	GO:0044282	2	110	0.0135497	0.127751	HMPREF1120_05043T0|HMPREF1120_01109T0	http://amigo.geneontology.org/cgi-bin/amigo/term_details?term=GO:0044282
thioester_biosynthetic_process	Gene_Ontology	GO:0035384	1	8	0.0139877	0.127751	HMPREF1120_06094T0	http://amigo.geneontology.org/cgi-bin/amigo/term_details?term=GO:0035384
acyl-CoA_biosynthetic_process	Gene_Ontology	GO:0071616	1	8	0.0139877	0.127751	HMPREF1120_06094T0	http://amigo.geneontology.org/cgi-bin/amigo/term_details?term=GO:0071616
cellular_amide_catabolic_process	Gene_Ontology	GO:0043605	1	9	0.0155298	0.127751	HMPREF1120_05378T0	http://amigo.geneontology.org/cgi-bin/amigo/term_details?term=GO:0043605
SRP-dependent_cotranslational_protein_targeting_to_membrane#_translocation	Gene_Ontology	GO:0006616	1	9	0.0155298	0.127751	HMPREF1120_02626T0	http://amigo.geneontology.org/cgi-bin/amigo/term_details?term=GO:0006616
nucleotide_binding	Gene_Ontology	GO:0000166	5	933	0.0168451	0.127751	HMPREF1120_02626T0|HMPREF1120_06041T0|HMPREF1120_06094T0|HMPREF1120_02657T0|HMPREF1120_05043T0	http://amigo.geneontology.org/cgi-bin/amigo/term_details?term=GO:0000166
nucleoside_phosphate_binding	Gene_Ontology	GO:1901265	5	933	0.0168451	0.127751	HMPREF1120_02626T0|HMPREF1120_06041T0|HMPREF1120_06094T0|HMPREF1120_02657T0|HMPREF1120_05043T0	http://amigo.geneontology.org/cgi-bin/amigo/term_details?term=GO:1901265
oxidoreductase_activity	Gene_Ontology	GO:0016491	3	339	0.0170217	0.127751	HMPREF1120_05043T0|HMPREF1120_01109T0|HMPREF1120_05340T0	http://amigo.geneontology.org/cgi-bin/amigo/term_details?term=GO:0016491
glyoxylate_cycle	Gene_Ontology	GO:0006097	1	10	0.0170695	0.127751	HMPREF1120_05378T0	http://amigo.geneontology.org/cgi-bin/amigo/term_details?term=GO:0006097
carbohydrate_metabolic_process	Gene_Ontology	GO:0005975	3	340	0.0171524	0.127751	HMPREF1120_05340T0|HMPREF1120_06041T0|HMPREF1120_05378T0	http://amigo.geneontology.org/cgi-bin/amigo/term_details?term=GO:0005975
glyoxylate_metabolic_process	Gene_Ontology	GO:0046487	1	11	0.0186068	0.127751	HMPREF1120_05378T0	http://amigo.geneontology.org/cgi-bin/amigo/term_details?term=GO:0046487
transferase_activity#_transferring_acyl_groups#_acyl_groups_converted_into_alkyl_on_transfer	Gene_Ontology	GO:0046912	1	11	0.0186068	0.127751	HMPREF1120_05378T0	http://amigo.geneontology.org/cgi-bin/amigo/term_details?term=GO:0046912
small_molecule_binding	Gene_Ontology	GO:0036094	5	968	0.0193763	0.127751	HMPREF1120_02626T0|HMPREF1120_06041T0|HMPREF1120_06094T0|HMPREF1120_02657T0|HMPREF1120_05043T0	http://amigo.geneontology.org/cgi-bin/amigo/term_details?term=GO:0036094
acetyl-CoA_metabolic_process	Gene_Ontology	GO:0006084	1	13	0.0216741	0.127751	HMPREF1120_06094T0	http://amigo.geneontology.org/cgi-bin/amigo/term_details?term=GO:0006084
translation_elongation_factor_activity	Gene_Ontology	GO:0003746	1	14	0.0232042	0.127751	HMPREF1120_02657T0	http://amigo.geneontology.org/cgi-bin/amigo/term_details?term=GO:0003746
coenzyme_metabolic_process	Gene_Ontology	GO:0006732	2	152	0.0246012	0.127751	HMPREF1120_06094T0|HMPREF1120_07361T0	http://amigo.geneontology.org/cgi-bin/amigo/term_details?term=GO:0006732
primary_alcohol_metabolic_process	Gene_Ontology	GO:0034308	1	15	0.0247319	0.127751	HMPREF1120_01109T0	http://amigo.geneontology.org/cgi-bin/amigo/term_details?term=GO:0034308
ethanol_metabolic_process	Gene_Ontology	GO:0006067	1	15	0.0247319	0.127751	HMPREF1120_01109T0	http://amigo.geneontology.org/cgi-bin/amigo/term_details?term=GO:0006067
pentose-phosphate_shunt	Gene_Ontology	GO:0006098	1	15	0.0247319	0.127751	HMPREF1120_07361T0	http://amigo.geneontology.org/cgi-bin/amigo/term_details?term=GO:0006098
glyceraldehyde-3-phosphate_metabolic_process	Gene_Ontology	GO:0019682	1	15	0.0247319	0.127751	HMPREF1120_07361T0	http://amigo.geneontology.org/cgi-bin/amigo/term_details?term=GO:0019682
energy_derivation_by_oxidation_of_organic_compounds	Gene_Ontology	GO:0015980	2	155	0.0254941	0.127751	HMPREF1120_05340T0|HMPREF1120_05378T0	http://amigo.geneontology.org/cgi-bin/amigo/term_details?term=GO:0015980
alcohol_catabolic_process	Gene_Ontology	GO:0046164	1	16	0.0262572	0.127751	HMPREF1120_01109T0	http://amigo.geneontology.org/cgi-bin/amigo/term_details?term=GO:0046164
tRNA_export_from_nucleus	Gene_Ontology	GO:0006409	1	16	0.0262572	0.127751	HMPREF1120_02657T0	http://amigo.geneontology.org/cgi-bin/amigo/term_details?term=GO:0006409
single-organism_catabolic_process	Gene_Ontology	GO:0044712	3	409	0.0275307	0.127751	HMPREF1120_05043T0|HMPREF1120_01109T0|HMPREF1120_07361T0	http://amigo.geneontology.org/cgi-bin/amigo/term_details?term=GO:0044712
ligase_activity#_forming_carbon-sulfur_bonds	Gene_Ontology	GO:0016877	1	17	0.0277801	0.127751	HMPREF1120_06094T0	http://amigo.geneontology.org/cgi-bin/amigo/term_details?term=GO:0016877
organic_hydroxy_compound_catabolic_process	Gene_Ontology	GO:1901616	1	17	0.0277801	0.127751	HMPREF1120_01109T0	http://amigo.geneontology.org/cgi-bin/amigo/term_details?term=GO:1901616
purine_nucleobase_metabolic_process	Gene_Ontology	GO:0006144	1	19	0.0308188	0.127751	HMPREF1120_05378T0	http://amigo.geneontology.org/cgi-bin/amigo/term_details?term=GO:0006144
glucose_6-phosphate_metabolic_process	Gene_Ontology	GO:0051156	1	19	0.0308188	0.127751	HMPREF1120_07361T0	http://amigo.geneontology.org/cgi-bin/amigo/term_details?term=GO:0051156
tRNA_transport	Gene_Ontology	GO:0051031	1	19	0.0308188	0.127751	HMPREF1120_02657T0	http://amigo.geneontology.org/cgi-bin/amigo/term_details?term=GO:0051031
cellular_carbohydrate_metabolic_process	Gene_Ontology	GO:0044262	2	176	0.0321018	0.127751	HMPREF1120_05340T0|HMPREF1120_05378T0	http://amigo.geneontology.org/cgi-bin/amigo/term_details?term=GO:0044262
cofactor_metabolic_process	Gene_Ontology	GO:0051186	2	176	0.0321018	0.127751	HMPREF1120_06094T0|HMPREF1120_07361T0	http://amigo.geneontology.org/cgi-bin/amigo/term_details?term=GO:0051186
acyl-CoA_metabolic_process	Gene_Ontology	GO:0006637	1	20	0.0323346	0.127751	HMPREF1120_06094T0	http://amigo.geneontology.org/cgi-bin/amigo/term_details?term=GO:0006637
SRP-dependent_cotranslational_protein_targeting_to_membrane	Gene_Ontology	GO:0006614	1	20	0.0323346	0.127751	HMPREF1120_02626T0	http://amigo.geneontology.org/cgi-bin/amigo/term_details?term=GO:0006614
thioester_metabolic_process	Gene_Ontology	GO:0035383	1	20	0.0323346	0.127751	HMPREF1120_06094T0	http://amigo.geneontology.org/cgi-bin/amigo/term_details?term=GO:0035383
purine_nucleoside_binding	Gene_Ontology	GO:0001883	4	761	0.033189	0.127751	HMPREF1120_02626T0|HMPREF1120_06041T0|HMPREF1120_06094T0|HMPREF1120_02657T0	http://amigo.geneontology.org/cgi-bin/amigo/term_details?term=GO:0001883
purine_ribonucleoside_binding	Gene_Ontology	GO:0032550	4	761	0.033189	0.127751	HMPREF1120_02626T0|HMPREF1120_06041T0|HMPREF1120_06094T0|HMPREF1120_02657T0	http://amigo.geneontology.org/cgi-bin/amigo/term_details?term=GO:0032550
purine_ribonucleoside_triphosphate_binding	Gene_Ontology	GO:0035639	4	761	0.033189	0.127751	HMPREF1120_02626T0|HMPREF1120_06041T0|HMPREF1120_06094T0|HMPREF1120_02657T0	http://amigo.geneontology.org/cgi-bin/amigo/term_details?term=GO:0035639
purine_ribonucleotide_binding	Gene_Ontology	GO:0032555	4	762	0.0333235	0.127751	HMPREF1120_02626T0|HMPREF1120_06041T0|HMPREF1120_06094T0|HMPREF1120_02657T0	http://amigo.geneontology.org/cgi-bin/amigo/term_details?term=GO:0032555
ribonucleoside_binding	Gene_Ontology	GO:0032549	4	765	0.0337289	0.127751	HMPREF1120_02626T0|HMPREF1120_06041T0|HMPREF1120_06094T0|HMPREF1120_02657T0	http://amigo.geneontology.org/cgi-bin/amigo/term_details?term=GO:0032549
misfolded_or_incompletely_synthesized_protein_catabolic_process	Gene_Ontology	GO:0006515	1	21	0.0338481	0.127751	HMPREF1120_02626T0	http://amigo.geneontology.org/cgi-bin/amigo/term_details?term=GO:0006515
cotranslational_protein_targeting_to_membrane	Gene_Ontology	GO:0006613	1	21	0.0338481	0.127751	HMPREF1120_02626T0	http://amigo.geneontology.org/cgi-bin/amigo/term_details?term=GO:0006613
nucleoside_binding	Gene_Ontology	GO:0001882	4	766	0.0338647	0.127751	HMPREF1120_02626T0|HMPREF1120_06041T0|HMPREF1120_06094T0|HMPREF1120_02657T0	http://amigo.geneontology.org/cgi-bin/amigo/term_details?term=GO:0001882
purine_nucleotide_binding	Gene_Ontology	GO:0017076	4	767	0.0340008	0.127751	HMPREF1120_02626T0|HMPREF1120_06041T0|HMPREF1120_06094T0|HMPREF1120_02657T0	http://amigo.geneontology.org/cgi-bin/amigo/term_details?term=GO:0017076
NADP_metabolic_process	Gene_Ontology	GO:0006739	1	22	0.0353591	0.131428	HMPREF1120_07361T0	http://amigo.geneontology.org/cgi-bin/amigo/term_details?term=GO:0006739
ribonucleotide_binding	Gene_Ontology	GO:0032553	4	779	0.0356587	0.131428	HMPREF1120_02626T0|HMPREF1120_06041T0|HMPREF1120_06094T0|HMPREF1120_02657T0	http://amigo.geneontology.org/cgi-bin/amigo/term_details?term=GO:0032553
generation_of_precursor_metabolites_and_energy	Gene_Ontology	GO:0006091	2	189	0.0364915	0.133228	HMPREF1120_05340T0|HMPREF1120_05378T0	http://amigo.geneontology.org/cgi-bin/amigo/term_details?term=GO:0006091
carbohydrate_derivative_binding	Gene_Ontology	GO:0097367	4	791	0.0373626	0.135134	HMPREF1120_02626T0|HMPREF1120_06041T0|HMPREF1120_06094T0|HMPREF1120_02657T0	http://amigo.geneontology.org/cgi-bin/amigo/term_details?term=GO:0097367
carboxy-lyase_activity	Gene_Ontology	GO:0016831	1	24	0.0383742	0.137508	HMPREF1120_06041T0	http://amigo.geneontology.org/cgi-bin/amigo/term_details?term=GO:0016831
NAD_binding	Gene_Ontology	GO:0051287	1	27	0.0428792	0.152241	HMPREF1120_05043T0	http://amigo.geneontology.org/cgi-bin/amigo/term_details?term=GO:0051287
monocarboxylic_acid_catabolic_process	Gene_Ontology	GO:0072329	1	28	0.0443761	0.15428	HMPREF1120_05043T0	http://amigo.geneontology.org/cgi-bin/amigo/term_details?term=GO:0072329
chronological_cell_aging	Gene_Ontology	GO:0001300	1	28	0.0443761	0.15428	HMPREF1120_05340T0	http://amigo.geneontology.org/cgi-bin/amigo/term_details?term=GO:0001300
single-organism_metabolic_process	Gene_Ontology	GO:0044710	7	2047	0.0448021	0.15428	HMPREF1120_05340T0|HMPREF1120_06041T0|HMPREF1120_06094T0|HMPREF1120_05043T0|HMPREF1120_07361T0|HMPREF1120_01109T0|HMPREF1120_05378T0	http://amigo.geneontology.org/cgi-bin/amigo/term_details?term=GO:0044710
mitochondrial_matrix	Gene_Ontology	GO:0005759	2	215	0.0459078	0.155845	HMPREF1120_05340T0|HMPREF1120_01109T0	http://amigo.geneontology.org/cgi-bin/amigo/term_details?term=GO:0005759
nucleobase_metabolic_process	Gene_Ontology	GO:0009112	1	31	0.048853	0.164401	HMPREF1120_05378T0	http://amigo.geneontology.org/cgi-bin/amigo/term_details?term=GO:0009112
EXPERIMENTAL SET: 45°C1Week v/s 1°C1Week_UP
Term	Database	ID	Input Number	Background Number P-Value	p-value	Corrected p-value	Genes	Hyperlink
oxidoreductase_activity	Gene_Ontology	GO:0016491	10	339	2.2906e-06	0.00142591	HMPREF1120_01270T0|HMPREF1120_01109T0|HMPREF1120_08836T0|HMPREF1120_04591T0|HMPREF1120_03849T0|HMPREF1120_05220T0|HMPREF1120_08713T0|HMPREF1120_01097T0|HMPREF1120_02805T0|HMPREF1120_02451T0	http://amigo.geneontology.org/cgi-bin/amigo/term_details?term=GO:0016491
oxidation-reduction_process	Gene_Ontology	GO:0055114	11	437	3.18638e-06	0.00142591	HMPREF1120_01270T0|HMPREF1120_01109T0|HMPREF1120_08836T0|HMPREF1120_04591T0|HMPREF1120_03849T0|HMPREF1120_05220T0|HMPREF1120_08713T0|HMPREF1120_01097T0|HMPREF1120_00315T0|HMPREF1120_02805T0|HMPREF1120_02451T0	http://amigo.geneontology.org/cgi-bin/amigo/term_details?term=GO:0055114
monocarboxylic_acid_metabolic_process	Gene_Ontology	GO:0032787	7	155	5.41037e-06	0.00161409	HMPREF1120_01270T0|HMPREF1120_01109T0|HMPREF1120_00576T0|HMPREF1120_06094T0|HMPREF1120_02451T0|HMPREF1120_08713T0|HMPREF1120_01097T0	http://amigo.geneontology.org/cgi-bin/amigo/term_details?term=GO:0032787
hydro-lyase_activity	Gene_Ontology	GO:0016836	3	31	0.000367439	0.0709999	HMPREF1120_00576T0|HMPREF1120_02451T0|HMPREF1120_08713T0	http://amigo.geneontology.org/cgi-bin/amigo/term_details?term=GO:0016836
oxoacid_metabolic_process	Gene_Ontology	GO:0043436	8	425	0.000468858	0.0709999	HMPREF1120_01270T0|HMPREF1120_01109T0|HMPREF1120_00576T0|HMPREF1120_06094T0|HMPREF1120_04591T0|HMPREF1120_02451T0|HMPREF1120_08713T0|HMPREF1120_01097T0	http://amigo.geneontology.org/cgi-bin/amigo/term_details?term=GO:0043436
organic_acid_metabolic_process	Gene_Ontology	GO:0006082	8	426	0.000475977	0.0709999	HMPREF1120_01270T0|HMPREF1120_01109T0|HMPREF1120_00576T0|HMPREF1120_06094T0|HMPREF1120_04591T0|HMPREF1120_02451T0|HMPREF1120_08713T0|HMPREF1120_01097T0	http://amigo.geneontology.org/cgi-bin/amigo/term_details?term=GO:0006082
acetate_metabolic_process	Gene_Ontology	GO:0006083	2	8	0.000730312	0.0879559	HMPREF1120_01109T0|HMPREF1120_06094T0	http://amigo.geneontology.org/cgi-bin/amigo/term_details?term=GO:0006083
carbon-oxygen_lyase_activity	Gene_Ontology	GO:0016835	3	42	0.000842736	0.0879559	HMPREF1120_00576T0|HMPREF1120_02451T0|HMPREF1120_08713T0	http://amigo.geneontology.org/cgi-bin/amigo/term_details?term=GO:0016835
phosphoprotein_binding	Gene_Ontology	GO:0051219	2	9	0.000890189	0.0879559	HMPREF1120_00315T0|HMPREF1120_04591T0	http://amigo.geneontology.org/cgi-bin/amigo/term_details?term=GO:0051219
pyruvate_metabolic_process	Gene_Ontology	GO:0006090	3	46	0.00108102	0.0879559	HMPREF1120_01270T0|HMPREF1120_00576T0|HMPREF1120_06094T0	http://amigo.geneontology.org/cgi-bin/amigo/term_details?term=GO:0006090
fatty_acid_beta-oxidation	Gene_Ontology	GO:0006635	2	12	0.00146095	0.0901945	HMPREF1120_02451T0|HMPREF1120_08713T0	http://amigo.geneontology.org/cgi-bin/amigo/term_details?term=GO:0006635
fatty_acid_oxidation	Gene_Ontology	GO:0019395	2	13	0.00168115	0.0901945	HMPREF1120_02451T0|HMPREF1120_08713T0	http://amigo.geneontology.org/cgi-bin/amigo/term_details?term=GO:0019395
lipid_oxidation	Gene_Ontology	GO:0034440	2	13	0.00168115	0.0901945	HMPREF1120_02451T0|HMPREF1120_08713T0	http://amigo.geneontology.org/cgi-bin/amigo/term_details?term=GO:0034440
carboxylic_acid_metabolic_process	Gene_Ontology	GO:0019752	7	409	0.00177704	0.0901945	HMPREF1120_01270T0|HMPREF1120_01109T0|HMPREF1120_00576T0|HMPREF1120_06094T0|HMPREF1120_02451T0|HMPREF1120_08713T0|HMPREF1120_01097T0	http://amigo.geneontology.org/cgi-bin/amigo/term_details?term=GO:0019752
small_molecule_metabolic_process	Gene_Ontology	GO:0044281	10	783	0.00181397	0.0901945	HMPREF1120_03444T0|HMPREF1120_01270T0|HMPREF1120_01109T0|HMPREF1120_06094T0|HMPREF1120_04591T0|HMPREF1120_03849T0|HMPREF1120_02451T0|HMPREF1120_01097T0|HMPREF1120_00576T0|HMPREF1120_08713T0	http://amigo.geneontology.org/cgi-bin/amigo/term_details?term=GO:0044281
fatty_acid_metabolic_process	Gene_Ontology	GO:0006631	3	65	0.00277657	0.122097	HMPREF1120_01097T0|HMPREF1120_02451T0|HMPREF1120_08713T0	http://amigo.geneontology.org/cgi-bin/amigo/term_details?term=GO:0006631
oxidoreductase_activity;_acting_on_the_aldehyde_or_oxo_group_of_donors;_NAD_or_NADP_as_acceptor	Gene_Ontology	GO:0016620	2	18	0.00300126	0.122097	HMPREF1120_01270T0|HMPREF1120_01109T0	http://amigo.geneontology.org/cgi-bin/amigo/term_details?term=GO:0016620
fatty_acid_catabolic_process	Gene_Ontology	GO:0009062	2	18	0.00300126	0.122097	HMPREF1120_02451T0|HMPREF1120_08713T0	http://amigo.geneontology.org/cgi-bin/amigo/term_details?term=GO:0009062
oxidoreductase_activity;_acting_on_the_aldehyde_or_oxo_group_of_donors	Gene_Ontology	GO:0016903	2	25	0.00544074	0.183848	HMPREF1120_01270T0|HMPREF1120_01109T0	http://amigo.geneontology.org/cgi-bin/amigo/term_details?term=GO:0016903
oxidoreductase_activity;_acting_on_CH-OH_group_of_donors	Gene_Ontology	GO:0016614	3	84	0.00554627	0.183848	HMPREF1120_01097T0|HMPREF1120_02451T0|HMPREF1120_08713T0	http://amigo.geneontology.org/cgi-bin/amigo/term_details?term=GO:0016614
monocarboxylic_acid_catabolic_process	Gene_Ontology	GO:0072329	2	28	0.00668856	0.206423	HMPREF1120_02451T0|HMPREF1120_08713T0	http://amigo.geneontology.org/cgi-bin/amigo/term_details?term=GO:0072329
single-organism_catabolic_process	Gene_Ontology	GO:0044712	6	409	0.00761989	0.217857	HMPREF1120_01270T0|HMPREF1120_01109T0|HMPREF1120_02451T0|HMPREF1120_00576T0|HMPREF1120_00315T0|HMPREF1120_08713T0	http://amigo.geneontology.org/cgi-bin/amigo/term_details?term=GO:0044712
carbohydrate_biosynthetic_process	Gene_Ontology	GO:0016051	3	97	0.00813775	0.217857	HMPREF1120_01270T0|HMPREF1120_00576T0|HMPREF1120_00315T0	http://amigo.geneontology.org/cgi-bin/amigo/term_details?term=GO:0016051
generation_of_precursor_metabolites_and_energy	Gene_Ontology	GO:0006091	4	189	0.00837646	0.217857	HMPREF1120_01270T0|HMPREF1120_00576T0|HMPREF1120_00315T0|HMPREF1120_03849T0	http://amigo.geneontology.org/cgi-bin/amigo/term_details?term=GO:0006091
gluconeogenesis	Gene_Ontology	GO:0006094	2	32	0.00853366	0.217857	HMPREF1120_01270T0|HMPREF1120_00576T0	http://amigo.geneontology.org/cgi-bin/amigo/term_details?term=GO:0006094
glycolytic_process	Gene_Ontology	GO:0006096	2	32	0.00853366	0.217857	HMPREF1120_01270T0|HMPREF1120_00576T0	http://amigo.geneontology.org/cgi-bin/amigo/term_details?term=GO:0006096
hexose_biosynthetic_process	Gene_Ontology	GO:0019319	2	33	0.00902657	0.217857	HMPREF1120_01270T0|HMPREF1120_00576T0	http://amigo.geneontology.org/cgi-bin/amigo/term_details?term=GO:0019319
antioxidant_activity	Gene_Ontology	GO:0016209	2	33	0.00902657	0.217857	HMPREF1120_08836T0|HMPREF1120_04591T0	http://amigo.geneontology.org/cgi-bin/amigo/term_details?term=GO:0016209
monosaccharide_biosynthetic_process	Gene_Ontology	GO:0046364	2	34	0.00953191	0.218745	HMPREF1120_01270T0|HMPREF1120_00576T0	http://amigo.geneontology.org/cgi-bin/amigo/term_details?term=GO:0046364
organic_substance_catabolic_process	Gene_Ontology	GO:1901575	8	707	0.00989861	0.221481	HMPREF1120_01270T0|HMPREF1120_01109T0|HMPREF1120_07169T0|HMPREF1120_02626T0|HMPREF1120_02451T0|HMPREF1120_00576T0|HMPREF1120_00315T0|HMPREF1120_08713T0	http://amigo.geneontology.org/cgi-bin/amigo/term_details?term=GO:1901575
lyase_activity	Gene_Ontology	GO:0016829	3	107	0.0105415	0.230113	HMPREF1120_00576T0|HMPREF1120_02451T0|HMPREF1120_08713T0	http://amigo.geneontology.org/cgi-bin/amigo/term_details?term=GO:0016829
small_molecule_catabolic_process	Gene_Ontology	GO:0044282	3	110	0.0113342	0.241526	HMPREF1120_01109T0|HMPREF1120_02451T0|HMPREF1120_08713T0	http://amigo.geneontology.org/cgi-bin/amigo/term_details?term=GO:0044282
cellular_lipid_catabolic_process	Gene_Ontology	GO:0044242	2	40	0.012819	0.266813	HMPREF1120_02451T0|HMPREF1120_08713T0	http://amigo.geneontology.org/cgi-bin/amigo/term_details?term=GO:0044242
lipid_modification	Gene_Ontology	GO:0030258	2	45	0.0158804	0.277512	HMPREF1120_02451T0|HMPREF1120_08713T0	http://amigo.geneontology.org/cgi-bin/amigo/term_details?term=GO:0030258
monocarboxylic_acid_biosynthetic_process	Gene_Ontology	GO:0072330	2	45	0.0158804	0.277512	HMPREF1120_01109T0|HMPREF1120_01097T0	http://amigo.geneontology.org/cgi-bin/amigo/term_details?term=GO:0072330
replicative_cell_aging	Gene_Ontology	GO:0001302	2	47	0.0171839	0.277512	HMPREF1120_08836T0|HMPREF1120_06094T0	http://amigo.geneontology.org/cgi-bin/amigo/term_details?term=GO:0001302
catabolic_process	Gene_Ontology	GO:0009056	8	823	0.0221876	0.277512	HMPREF1120_01270T0|HMPREF1120_01109T0|HMPREF1120_07169T0|HMPREF1120_02626T0|HMPREF1120_02451T0|HMPREF1120_00576T0|HMPREF1120_00315T0|HMPREF1120_08713T0	http://amigo.geneontology.org/cgi-bin/amigo/term_details?term=GO:0009056
lipid_catabolic_process	Gene_Ontology	GO:0016042	2	55	0.0228283	0.277512	HMPREF1120_02451T0|HMPREF1120_08713T0	http://amigo.geneontology.org/cgi-bin/amigo/term_details?term=GO:0016042
CTP_metabolic_process	Gene_Ontology	GO:0046036	1	5	0.0241949	0.277512	HMPREF1120_03444T0	http://amigo.geneontology.org/cgi-bin/amigo/term_details?term=GO:0046036
acid-thiol_ligase_activity	Gene_Ontology	GO:0016878	1	5	0.0241949	0.277512	HMPREF1120_06094T0	http://amigo.geneontology.org/cgi-bin/amigo/term_details?term=GO:0016878
phosphopyruvate_hydratase_complex	Gene_Ontology	GO:0000015	1	5	0.0241949	0.277512	HMPREF1120_00576T0	http://amigo.geneontology.org/cgi-bin/amigo/term_details?term=GO:0000015
pyrimidine_ribonucleoside_triphosphate_biosynthetic_process	Gene_Ontology	GO:0009209	1	5	0.0241949	0.277512	HMPREF1120_03444T0	http://amigo.geneontology.org/cgi-bin/amigo/term_details?term=GO:0009209
phosphopyruvate_hydratase_activity	Gene_Ontology	GO:0004634	1	5	0.0241949	0.277512	HMPREF1120_00576T0	http://amigo.geneontology.org/cgi-bin/amigo/term_details?term=GO:0004634
CTP_biosynthetic_process	Gene_Ontology	GO:0006241	1	5	0.0241949	0.277512	HMPREF1120_03444T0	http://amigo.geneontology.org/cgi-bin/amigo/term_details?term=GO:0006241
pyrimidine_ribonucleoside_triphosphate_metabolic_process	Gene_Ontology	GO:0009208	1	5	0.0241949	0.277512	HMPREF1120_03444T0	http://amigo.geneontology.org/cgi-bin/amigo/term_details?term=GO:0009208
fatty_acid_elongation	Gene_Ontology	GO:0030497	1	5	0.0241949	0.277512	HMPREF1120_01097T0	http://amigo.geneontology.org/cgi-bin/amigo/term_details?term=GO:0030497
single-organism_metabolic_process	Gene_Ontology	GO:0044710	15	2047	0.0245304	0.277512	HMPREF1120_03444T0|HMPREF1120_01270T0|HMPREF1120_01109T0|HMPREF1120_06094T0|HMPREF1120_08075T0|HMPREF1120_08836T0|HMPREF1120_04591T0|HMPREF1120_03849T0|HMPREF1120_05220T0|HMPREF1120_08713T0|HMPREF1120_01097T0|HMPREF1120_00576T0|HMPREF1120_00315T0|HMPREF1120_02805T0|HMPREF1120_02451T0	http://amigo.geneontology.org/cgi-bin/amigo/term_details?term=GO:0044710
purine_ribonucleoside_triphosphate_metabolic_process	Gene_Ontology	GO:0009205	2	58	0.0251156	0.277512	HMPREF1120_03444T0|HMPREF1120_03849T0	http://amigo.geneontology.org/cgi-bin/amigo/term_details?term=GO:0009205
cytosol	Gene_Ontology	GO:0005829	6	540	0.0257132	0.277512	HMPREF1120_03444T0|HMPREF1120_06094T0|HMPREF1120_07169T0|HMPREF1120_02626T0|HMPREF1120_04591T0|HMPREF1120_00576T0	http://amigo.geneontology.org/cgi-bin/amigo/term_details?term=GO:0005829
response_to_inorganic_substance	Gene_Ontology	GO:0010035	2	59	0.0258979	0.277512	HMPREF1120_08836T0|HMPREF1120_04591T0	http://amigo.geneontology.org/cgi-bin/amigo/term_details?term=GO:0010035
purine_nucleoside_triphosphate_metabolic_process	Gene_Ontology	GO:0009144	2	60	0.02669	0.277512	HMPREF1120_03444T0|HMPREF1120_03849T0	http://amigo.geneontology.org/cgi-bin/amigo/term_details?term=GO:0009144
regulation_of_ubiquitin-protein_ligase_activity_involved_in_mitotic_cell_cycle	Gene_Ontology	GO:0051439	1	6	0.0281701	0.277512	HMPREF1120_00315T0	http://amigo.geneontology.org/cgi-bin/amigo/term_details?term=GO:0051439
negative_regulation_of_cell_death	Gene_Ontology	GO:0060548	1	6	0.0281701	0.277512	HMPREF1120_00315T0	http://amigo.geneontology.org/cgi-bin/amigo/term_details?term=GO:0060548
superoxide_dismutase_activity	Gene_Ontology	GO:0004784	1	6	0.0281701	0.277512	HMPREF1120_08836T0	http://amigo.geneontology.org/cgi-bin/amigo/term_details?term=GO:0004784
aldehyde_dehydrogenase_(NAD)_activity	Gene_Ontology	GO:0004029	1	6	0.0281701	0.277512	HMPREF1120_01109T0	http://amigo.geneontology.org/cgi-bin/amigo/term_details?term=GO:0004029
negative_regulation_of_programmed_cell_death	Gene_Ontology	GO:0043069	1	6	0.0281701	0.277512	HMPREF1120_00315T0	http://amigo.geneontology.org/cgi-bin/amigo/term_details?term=GO:0043069
acetyl-CoA_biosynthetic_process	Gene_Ontology	GO:0006085	1	6	0.0281701	0.277512	HMPREF1120_06094T0	http://amigo.geneontology.org/cgi-bin/amigo/term_details?term=GO:0006085
age-dependent_general_metabolic_decline_involved_in_chronological_cell_aging	Gene_Ontology	GO:0001323	1	6	0.0281701	0.277512	HMPREF1120_08836T0	http://amigo.geneontology.org/cgi-bin/amigo/term_details?term=GO:0001323
negative_regulation_of_apoptotic_process	Gene_Ontology	GO:0043066	1	6	0.0281701	0.277512	HMPREF1120_00315T0	http://amigo.geneontology.org/cgi-bin/amigo/term_details?term=GO:0043066
age-dependent_response_to_oxidative_stress_involved_in_chronological_cell_aging	Gene_Ontology	GO:0001324	1	6	0.0281701	0.277512	HMPREF1120_08836T0	http://amigo.geneontology.org/cgi-bin/amigo/term_details?term=GO:0001324
guanosine-containing_compound_biosynthetic_process	Gene_Ontology	GO:1901070	1	6	0.0281701	0.277512	HMPREF1120_03444T0	http://amigo.geneontology.org/cgi-bin/amigo/term_details?term=GO:1901070
oxidoreductase_activity;_acting_on_superoxide_radicals_as_acceptor	Gene_Ontology	GO:0016721	1	6	0.0281701	0.277512	HMPREF1120_08836T0	http://amigo.geneontology.org/cgi-bin/amigo/term_details?term=GO:0016721
ribonucleoside_triphosphate_metabolic_process	Gene_Ontology	GO:0009199	2	62	0.0283034	0.277512	HMPREF1120_03444T0|HMPREF1120_03849T0	http://amigo.geneontology.org/cgi-bin/amigo/term_details?term=GO:0009199
nucleotide_phosphorylation	Gene_Ontology	GO:0046939	1	7	0.0321292	0.277512	HMPREF1120_03444T0	http://amigo.geneontology.org/cgi-bin/amigo/term_details?term=GO:0046939
glutathione_peroxidase_activity	Gene_Ontology	GO:0004602	1	7	0.0321292	0.277512	HMPREF1120_04591T0	http://amigo.geneontology.org/cgi-bin/amigo/term_details?term=GO:0004602
negative_regulation_of_nucleocytoplasmic_transport	Gene_Ontology	GO:0046823	1	7	0.0321292	0.277512	HMPREF1120_04591T0	http://amigo.geneontology.org/cgi-bin/amigo/term_details?term=GO:0046823
negative_regulation_of_protein_import_into_nucleus	Gene_Ontology	GO:0042308	1	7	0.0321292	0.277512	HMPREF1120_04591T0	http://amigo.geneontology.org/cgi-bin/amigo/term_details?term=GO:0042308
negative_regulation_of_intracellular_transport	Gene_Ontology	GO:0032387	1	7	0.0321292	0.277512	HMPREF1120_04591T0	http://amigo.geneontology.org/cgi-bin/amigo/term_details?term=GO:0032387
protein_urmylation	Gene_Ontology	GO:0032447	1	7	0.0321292	0.277512	HMPREF1120_04591T0	http://amigo.geneontology.org/cgi-bin/amigo/term_details?term=GO:0032447
negative_regulation_of_protein_localization_to_nucleus	Gene_Ontology	GO:1900181	1	7	0.0321292	0.277512	HMPREF1120_04591T0	http://amigo.geneontology.org/cgi-bin/amigo/term_details?term=GO:1900181
pyrimidine_nucleoside_triphosphate_biosynthetic_process	Gene_Ontology	GO:0009148	1	7	0.0321292	0.277512	HMPREF1120_03444T0	http://amigo.geneontology.org/cgi-bin/amigo/term_details?term=GO:0009148
proteasome_core_complex;_alpha-subunit_complex	Gene_Ontology	GO:0019773	1	7	0.0321292	0.277512	HMPREF1120_07169T0	http://amigo.geneontology.org/cgi-bin/amigo/term_details?term=GO:0019773
negative_regulation_of_cellular_protein_localization	Gene_Ontology	GO:1903828	1	7	0.0321292	0.277512	HMPREF1120_04591T0	http://amigo.geneontology.org/cgi-bin/amigo/term_details?term=GO:1903828
nucleoside_diphosphate_metabolic_process	Gene_Ontology	GO:0009132	1	7	0.0321292	0.277512	HMPREF1120_03444T0	http://amigo.geneontology.org/cgi-bin/amigo/term_details?term=GO:0009132
mitochondrial_respiratory_chain_complex_III_assembly	Gene_Ontology	GO:0034551	1	7	0.0321292	0.277512	HMPREF1120_03849T0	http://amigo.geneontology.org/cgi-bin/amigo/term_details?term=GO:0034551
respiratory_chain_complex_III_assembly	Gene_Ontology	GO:0017062	1	7	0.0321292	0.277512	HMPREF1120_03849T0	http://amigo.geneontology.org/cgi-bin/amigo/term_details?term=GO:0017062
negative_regulation_of_cytoplasmic_transport	Gene_Ontology	GO:1903650	1	7	0.0321292	0.277512	HMPREF1120_04591T0	http://amigo.geneontology.org/cgi-bin/amigo/term_details?term=GO:1903650
negative_regulation_of_intracellular_protein_transport	Gene_Ontology	GO:0090317	1	7	0.0321292	0.277512	HMPREF1120_04591T0	http://amigo.geneontology.org/cgi-bin/amigo/term_details?term=GO:0090317
nitrogen_cycle_metabolic_process	Gene_Ontology	GO:0071941	1	7	0.0321292	0.277512	HMPREF1120_04591T0	http://amigo.geneontology.org/cgi-bin/amigo/term_details?term=GO:0071941
glucose_metabolic_process	Gene_Ontology	GO:0006006	2	67	0.0325018	0.277512	HMPREF1120_01270T0|HMPREF1120_00576T0	http://amigo.geneontology.org/cgi-bin/amigo/term_details?term=GO:0006006
catalytic_activity	Gene_Ontology	GO:0003824	16	2337	0.0350538	0.277512	HMPREF1120_03444T0|HMPREF1120_01270T0|HMPREF1120_01109T0|HMPREF1120_06094T0|HMPREF1120_08075T0|HMPREF1120_03849T0|HMPREF1120_08836T0|HMPREF1120_04591T0|HMPREF1120_02626T0|HMPREF1120_05220T0|HMPREF1120_08713T0|HMPREF1120_07169T0|HMPREF1120_01097T0|HMPREF1120_00576T0|HMPREF1120_02805T0|HMPREF1120_02451T0	http://amigo.geneontology.org/cgi-bin/amigo/term_details?term=GO:0003824
nucleoside_triphosphate_metabolic_process	Gene_Ontology	GO:0009141	2	70	0.0351305	0.277512	HMPREF1120_03444T0|HMPREF1120_03849T0	http://amigo.geneontology.org/cgi-bin/amigo/term_details?term=GO:0009141
cell_aging	Gene_Ontology	GO:0007569	2	71	0.0360245	0.277512	HMPREF1120_08836T0|HMPREF1120_06094T0	http://amigo.geneontology.org/cgi-bin/amigo/term_details?term=GO:0007569
regulation_of_ubiquitin-protein_transferase_activity	Gene_Ontology	GO:0051438	1	8	0.0360721	0.277512	HMPREF1120_00315T0	http://amigo.geneontology.org/cgi-bin/amigo/term_details?term=GO:0051438
protein_phosphorylated_amino_acid_binding	Gene_Ontology	GO:0045309	1	8	0.0360721	0.277512	HMPREF1120_00315T0	http://amigo.geneontology.org/cgi-bin/amigo/term_details?term=GO:0045309
negative_regulation_of_protein_ubiquitination	Gene_Ontology	GO:0031397	1	8	0.0360721	0.277512	HMPREF1120_00315T0	http://amigo.geneontology.org/cgi-bin/amigo/term_details?term=GO:0031397
phosphoserine_binding	Gene_Ontology	GO:0050815	1	8	0.0360721	0.277512	HMPREF1120_00315T0	http://amigo.geneontology.org/cgi-bin/amigo/term_details?term=GO:0050815
age-dependent_response_to_oxidative_stress	Gene_Ontology	GO:0001306	1	8	0.0360721	0.277512	HMPREF1120_08836T0	http://amigo.geneontology.org/cgi-bin/amigo/term_details?term=GO:0001306
age-dependent_general_metabolic_decline	Gene_Ontology	GO:0007571	1	8	0.0360721	0.277512	HMPREF1120_08836T0	http://amigo.geneontology.org/cgi-bin/amigo/term_details?term=GO:0007571
thioester_biosynthetic_process	Gene_Ontology	GO:0035384	1	8	0.0360721	0.277512	HMPREF1120_06094T0	http://amigo.geneontology.org/cgi-bin/amigo/term_details?term=GO:0035384
negative_regulation_of_protein_modification_by_small_protein_conjugation_or_removal	Gene_Ontology	GO:1903321	1	8	0.0360721	0.277512	HMPREF1120_00315T0	http://amigo.geneontology.org/cgi-bin/amigo/term_details?term=GO:1903321
acyl-CoA_biosynthetic_process	Gene_Ontology	GO:0071616	1	8	0.0360721	0.277512	HMPREF1120_06094T0	http://amigo.geneontology.org/cgi-bin/amigo/term_details?term=GO:0071616
aging	Gene_Ontology	GO:0007568	2	72	0.0369272	0.277512	HMPREF1120_08836T0|HMPREF1120_06094T0	http://amigo.geneontology.org/cgi-bin/amigo/term_details?term=GO:0007568
isomerase_activity	Gene_Ontology	GO:0016853	2	73	0.0378385	0.277512	HMPREF1120_02451T0|HMPREF1120_08713T0	http://amigo.geneontology.org/cgi-bin/amigo/term_details?term=GO:0016853
microbody	Gene_Ontology	GO:0042579	2	74	0.0387584	0.277512	HMPREF1120_02451T0|HMPREF1120_08713T0	http://amigo.geneontology.org/cgi-bin/amigo/term_details?term=GO:0042579
peroxisome	Gene_Ontology	GO:0005777	2	74	0.0387584	0.277512	HMPREF1120_02451T0|HMPREF1120_08713T0	http://amigo.geneontology.org/cgi-bin/amigo/term_details?term=GO:0005777
regulation_of_apoptotic_process	Gene_Ontology	GO:0042981	1	9	0.039999	0.277512	HMPREF1120_00315T0	http://amigo.geneontology.org/cgi-bin/amigo/term_details?term=GO:0042981
cellular_response_to_oxygen_radical	Gene_Ontology	GO:0071450	1	9	0.039999	0.277512	HMPREF1120_08836T0	http://amigo.geneontology.org/cgi-bin/amigo/term_details?term=GO:0071450
superoxide_metabolic_process	Gene_Ontology	GO:0006801	1	9	0.039999	0.277512	HMPREF1120_08836T0	http://amigo.geneontology.org/cgi-bin/amigo/term_details?term=GO:0006801
oxidoreductase_activity;_acting_on_diphenols_and_related_substances_as_donors;_cytochrome_as_acceptor	Gene_Ontology	GO:0016681	1	9	0.039999	0.277512	HMPREF1120_03849T0	http://amigo.geneontology.org/cgi-bin/amigo/term_details?term=GO:0016681
cellular_response_to_superoxide	Gene_Ontology	GO:0071451	1	9	0.039999	0.277512	HMPREF1120_08836T0	http://amigo.geneontology.org/cgi-bin/amigo/term_details?term=GO:0071451
SRP-dependent_cotranslational_protein_targeting_to_membrane;_translocation	Gene_Ontology	GO:0006616	1	9	0.039999	0.277512	HMPREF1120_02626T0	http://amigo.geneontology.org/cgi-bin/amigo/term_details?term=GO:0006616
removal_of_superoxide_radicals	Gene_Ontology	GO:0019430	1	9	0.039999	0.277512	HMPREF1120_08836T0	http://amigo.geneontology.org/cgi-bin/amigo/term_details?term=GO:0019430
pyrimidine_nucleoside_triphosphate_metabolic_process	Gene_Ontology	GO:0009147	1	9	0.039999	0.277512	HMPREF1120_03444T0	http://amigo.geneontology.org/cgi-bin/amigo/term_details?term=GO:0009147
oxidoreductase_activity;_acting_on_diphenols_and_related_substances_as_donors	Gene_Ontology	GO:0016679	1	9	0.039999	0.277512	HMPREF1120_03849T0	http://amigo.geneontology.org/cgi-bin/amigo/term_details?term=GO:0016679
response_to_oxygen_radical	Gene_Ontology	GO:0000305	1	9	0.039999	0.277512	HMPREF1120_08836T0	http://amigo.geneontology.org/cgi-bin/amigo/term_details?term=GO:0000305
response_to_superoxide	Gene_Ontology	GO:0000303	1	9	0.039999	0.277512	HMPREF1120_08836T0	http://amigo.geneontology.org/cgi-bin/amigo/term_details?term=GO:0000303
regulation_of_ligase_activity	Gene_Ontology	GO:0051340	1	9	0.039999	0.277512	HMPREF1120_00315T0	http://amigo.geneontology.org/cgi-bin/amigo/term_details?term=GO:0051340
regulation_of_programmed_cell_death	Gene_Ontology	GO:0043067	1	9	0.039999	0.277512	HMPREF1120_00315T0	http://amigo.geneontology.org/cgi-bin/amigo/term_details?term=GO:0043067
ubiquinol-cytochrome-c_reductase_activity	Gene_Ontology	GO:0008121	1	9	0.039999	0.277512	HMPREF1120_03849T0	http://amigo.geneontology.org/cgi-bin/amigo/term_details?term=GO:0008121
regulation_of_cell_death	Gene_Ontology	GO:0010941	1	9	0.039999	0.277512	HMPREF1120_00315T0	http://amigo.geneontology.org/cgi-bin/amigo/term_details?term=GO:0010941
unfolded_protein_binding	Gene_Ontology	GO:0051082	2	78	0.0425219	0.283035	HMPREF1120_02626T0|HSP30	http://amigo.geneontology.org/cgi-bin/amigo/term_details?term=GO:0051082
regulation_of_protein_import_into_nucleus	Gene_Ontology	GO:0042306	1	10	0.0439098	0.283035	HMPREF1120_04591T0	http://amigo.geneontology.org/cgi-bin/amigo/term_details?term=GO:0042306
regulation_of_protein_targeting	Gene_Ontology	GO:1903533	1	10	0.0439098	0.283035	HMPREF1120_04591T0	http://amigo.geneontology.org/cgi-bin/amigo/term_details?term=GO:1903533
guanosine-containing_compound_metabolic_process	Gene_Ontology	GO:1901068	1	10	0.0439098	0.283035	HMPREF1120_03444T0	http://amigo.geneontology.org/cgi-bin/amigo/term_details?term=GO:1901068
respiratory_chain_complex_III	Gene_Ontology	GO:0045275	1	10	0.0439098	0.283035	HMPREF1120_03849T0	http://amigo.geneontology.org/cgi-bin/amigo/term_details?term=GO:0045275
mitochondrial_respiratory_chain_complex_III	Gene_Ontology	GO:0005750	1	10	0.0439098	0.283035	HMPREF1120_03849T0	http://amigo.geneontology.org/cgi-bin/amigo/term_details?term=GO:0005750
transcription_factor_import_into_nucleus	Gene_Ontology	GO:0042991	1	10	0.0439098	0.283035	HMPREF1120_04591T0	http://amigo.geneontology.org/cgi-bin/amigo/term_details?term=GO:0042991
oxidoreductase_activity;_acting_on_the_CH-OH_group_of_donors;_NAD_or_NADP_as_acceptor	Gene_Ontology	GO:0016616	2	81	0.0454303	0.283035	HMPREF1120_02451T0|HMPREF1120_08713T0	http://amigo.geneontology.org/cgi-bin/amigo/term_details?term=GO:0016616
single-organism_carbohydrate_catabolic_process	Gene_Ontology	GO:0044724	2	82	0.0464156	0.283035	HMPREF1120_01270T0|HMPREF1120_00576T0	http://amigo.geneontology.org/cgi-bin/amigo/term_details?term=GO:0044724
transmembrane_transporter_complex	Gene_Ontology	GO:1902495	1	11	0.0478048	0.283035	HMPREF1120_03849T0	http://amigo.geneontology.org/cgi-bin/amigo/term_details?term=GO:1902495
mitochondrial_respiratory_chain_complex_III_biogenesis	Gene_Ontology	GO:0097033	1	11	0.0478048	0.283035	HMPREF1120_03849T0	http://amigo.geneontology.org/cgi-bin/amigo/term_details?term=GO:0097033
cytoplasmic_sequestering_of_protein	Gene_Ontology	GO:0051220	1	11	0.0478048	0.283035	HMPREF1120_04591T0	http://amigo.geneontology.org/cgi-bin/amigo/term_details?term=GO:0051220
mitochondrial_electron_transport;_ubiquinol_to_cytochrome_c	Gene_Ontology	GO:0006122	1	11	0.0478048	0.283035	HMPREF1120_03849T0	http://amigo.geneontology.org/cgi-bin/amigo/term_details?term=GO:0006122
mitotic_spindle_orientation_checkpoint	Gene_Ontology	GO:0031578	1	11	0.0478048	0.283035	HMPREF1120_00315T0	http://amigo.geneontology.org/cgi-bin/amigo/term_details?term=GO:0031578
hexose_metabolic_process	Gene_Ontology	GO:0019318	2	84	0.0484097	0.283035	HMPREF1120_01270T0|HMPREF1120_00576T0	http://amigo.geneontology.org/cgi-bin/amigo/term_details?term=GO:0019318
EXPERIMENTAL SET: 45°C1Week v/s 1°C1Week_DOWN
Term	Database	ID	Input Number	Background Number P-Value	p-value	Corrected p-value	Genes	Hyperlink
transferase_activity;_transferring_aldehyde_or_ketonic_groups	Gene_Ontology	GO:0016744	2	6	2.05976e-05	0.00484045	HMPREF1120_08453T0|HMPREF1120_07361T0	http://amigo.geneontology.org/cgi-bin/amigo/term_details?term=GO:0016744
pentose-phosphate_shunt	Gene_Ontology	GO:0006098	2	15	9.95337e-05	0.00720707	HMPREF1120_08453T0|HMPREF1120_07361T0	http://amigo.geneontology.org/cgi-bin/amigo/term_details?term=GO:0006098
glyceraldehyde-3-phosphate_metabolic_process	Gene_Ontology	GO:0019682	2	15	9.95337e-05	0.00720707	HMPREF1120_08453T0|HMPREF1120_07361T0	http://amigo.geneontology.org/cgi-bin/amigo/term_details?term=GO:0019682
oxidoreductase_activity;_acting_on_the_aldehyde_or_oxo_group_of_donors;_NAD_or_NADP_as_acceptor	Gene_Ontology	GO:0016620	2	18	0.000138817	0.00720707	HMPREF1120_05043T0|HMPREF1120_01109T0	http://amigo.geneontology.org/cgi-bin/amigo/term_details?term=GO:0016620
glucose_6-phosphate_metabolic_process	Gene_Ontology	GO:0051156	2	19	0.000153342	0.00720707	HMPREF1120_08453T0|HMPREF1120_07361T0	http://amigo.geneontology.org/cgi-bin/amigo/term_details?term=GO:0051156
NADP_metabolic_process	Gene_Ontology	GO:0006739	2	22	0.000201191	0.00787998	HMPREF1120_08453T0|HMPREF1120_07361T0	http://amigo.geneontology.org/cgi-bin/amigo/term_details?term=GO:0006739
oxidoreductase_activity;_acting_on_the_aldehyde_or_oxo_group_of_donors	Gene_Ontology	GO:0016903	2	25	0.000255426	0.008575	HMPREF1120_05043T0|HMPREF1120_01109T0	http://amigo.geneontology.org/cgi-bin/amigo/term_details?term=GO:0016903
organic_substance_catabolic_process	Gene_Ontology	GO:1901575	5	707	0.000419223	0.0104228	HMPREF1120_02626T0|HMPREF1120_01109T0|HMPREF1120_07361T0|HMPREF1120_08453T0|HMPREF1120_05043T0	http://amigo.geneontology.org/cgi-bin/amigo/term_details?term=GO:1901575
carbohydrate_derivative_catabolic_process	Gene_Ontology	GO:1901136	2	34	0.000456113	0.0104228	HMPREF1120_08453T0|HMPREF1120_07361T0	http://amigo.geneontology.org/cgi-bin/amigo/term_details?term=GO:1901136
organophosphate_catabolic_process	Gene_Ontology	GO:0046434	2	35	0.000481902	0.0104228	HMPREF1120_08453T0|HMPREF1120_07361T0	http://amigo.geneontology.org/cgi-bin/amigo/term_details?term=GO:0046434
single-organism_catabolic_process	Gene_Ontology	GO:0044712	4	409	0.000487875	0.0104228	HMPREF1120_05043T0|HMPREF1120_01109T0|HMPREF1120_07361T0|HMPREF1120_08453T0	http://amigo.geneontology.org/cgi-bin/amigo/term_details?term=GO:0044712
catabolic_process	Gene_Ontology	GO:0009056	5	823	0.000824073	0.0160658	HMPREF1120_02626T0|HMPREF1120_01109T0|HMPREF1120_07361T0|HMPREF1120_08453T0|HMPREF1120_05043T0	http://amigo.geneontology.org/cgi-bin/amigo/term_details?term=GO:0009056
nicotinamide_nucleotide_metabolic_process	Gene_Ontology	GO:0046496	2	51	0.000988056	0.0160658	HMPREF1120_08453T0|HMPREF1120_07361T0	http://amigo.geneontology.org/cgi-bin/amigo/term_details?term=GO:0046496
pyridine_nucleotide_metabolic_process	Gene_Ontology	GO:0019362	2	52	0.00102548	0.0160658	HMPREF1120_08453T0|HMPREF1120_07361T0	http://amigo.geneontology.org/cgi-bin/amigo/term_details?term=GO:0019362
cellular_aldehyde_metabolic_process	Gene_Ontology	GO:0006081	2	52	0.00102548	0.0160658	HMPREF1120_08453T0|HMPREF1120_07361T0	http://amigo.geneontology.org/cgi-bin/amigo/term_details?term=GO:0006081
pyridine-containing_compound_metabolic_process	Gene_Ontology	GO:0072524	2	67	0.00166691	0.0217625	HMPREF1120_08453T0|HMPREF1120_07361T0	http://amigo.geneontology.org/cgi-bin/amigo/term_details?term=GO:0072524
oxidoreduction_coenzyme_metabolic_process	Gene_Ontology	GO:0006733	2	67	0.00166691	0.0217625	HMPREF1120_08453T0|HMPREF1120_07361T0	http://amigo.geneontology.org/cgi-bin/amigo/term_details?term=GO:0006733
small_molecule_catabolic_process	Gene_Ontology	GO:0044282	2	110	0.0043103	0.0506461	HMPREF1120_05043T0|HMPREF1120_01109T0	http://amigo.geneontology.org/cgi-bin/amigo/term_details?term=GO:0044282
small_molecule_metabolic_process	Gene_Ontology	GO:0044281	4	783	0.00504299	0.0564335	HMPREF1120_05043T0|HMPREF1120_01109T0|HMPREF1120_07361T0|HMPREF1120_08453T0	http://amigo.geneontology.org/cgi-bin/amigo/term_details?term=GO:0044281
aldehyde_dehydrogenase_(NAD)_activity	Gene_Ontology	GO:0004029	1	6	0.00600728	0.0614573	HMPREF1120_01109T0	http://amigo.geneontology.org/cgi-bin/amigo/term_details?term=GO:0004029
ribose_phosphate_metabolic_process	Gene_Ontology	GO:0019693	2	131	0.00601497	0.0614573	HMPREF1120_08453T0|HMPREF1120_07361T0	http://amigo.geneontology.org/cgi-bin/amigo/term_details?term=GO:0019693
acetate_metabolic_process	Gene_Ontology	GO:0006083	1	8	0.00771702	0.0745977	HMPREF1120_01109T0	http://amigo.geneontology.org/cgi-bin/amigo/term_details?term=GO:0006083
coenzyme_metabolic_process	Gene_Ontology	GO:0006732	2	152	0.00797754	0.0745977	HMPREF1120_08453T0|HMPREF1120_07361T0	http://amigo.geneontology.org/cgi-bin/amigo/term_details?term=GO:0006732
monocarboxylic_acid_metabolic_process	Gene_Ontology	GO:0032787	2	155	0.00827838	0.0745977	HMPREF1120_05043T0|HMPREF1120_01109T0	http://amigo.geneontology.org/cgi-bin/amigo/term_details?term=GO:0032787
SRP-dependent_cotranslational_protein_targeting_to_membrane;_translocation	Gene_Ontology	GO:0006616	1	9	0.0085708	0.0745977	HMPREF1120_02626T0	http://amigo.geneontology.org/cgi-bin/amigo/term_details?term=GO:0006616
cofactor_metabolic_process	Gene_Ontology	GO:0051186	2	176	0.0105238	0.085279	HMPREF1120_08453T0|HMPREF1120_07361T0	http://amigo.geneontology.org/cgi-bin/amigo/term_details?term=GO:0051186
cytosol	Gene_Ontology	GO:0005829	3	540	0.011907	0.0932715	HMPREF1120_02626T0|HMPREF1120_06041T0|HMPREF1120_05043T0	http://amigo.geneontology.org/cgi-bin/amigo/term_details?term=GO:0005829
ethanol_metabolic_process	Gene_Ontology	GO:0006067	1	15	0.0136781	0.0958278	HMPREF1120_01109T0	http://amigo.geneontology.org/cgi-bin/amigo/term_details?term=GO:0006067
primary_alcohol_metabolic_process	Gene_Ontology	GO:0034308	1	15	0.0136781	0.0958278	HMPREF1120_01109T0	http://amigo.geneontology.org/cgi-bin/amigo/term_details?term=GO:0034308
alcohol_catabolic_process	Gene_Ontology	GO:0046164	1	16	0.0145267	0.0958278	HMPREF1120_01109T0	http://amigo.geneontology.org/cgi-bin/amigo/term_details?term=GO:0046164
nucleotide_metabolic_process	Gene_Ontology	GO:0009117	2	210	0.0146584	0.0958278	HMPREF1120_08453T0|HMPREF1120_07361T0	http://amigo.geneontology.org/cgi-bin/amigo/term_details?term=GO:0009117
nucleoside_phosphate_metabolic_process	Gene_Ontology	GO:0006753	2	214	0.015184	0.0958278	HMPREF1120_08453T0|HMPREF1120_07361T0	http://amigo.geneontology.org/cgi-bin/amigo/term_details?term=GO:0006753
organic_hydroxy_compound_catabolic_process	Gene_Ontology	GO:1901616	1	17	0.0153747	0.0958278	HMPREF1120_01109T0	http://amigo.geneontology.org/cgi-bin/amigo/term_details?term=GO:1901616
catalytic_activity	Gene_Ontology	GO:0003824	6	2337	0.0167783	0.1011	HMPREF1120_08453T0|HMPREF1120_06041T0|HMPREF1120_05043T0|HMPREF1120_07361T0|HMPREF1120_01109T0|HMPREF1120_02626T0	http://amigo.geneontology.org/cgi-bin/amigo/term_details?term=GO:0003824
SRP-dependent_cotranslational_protein_targeting_to_membrane	Gene_Ontology	GO:0006614	1	20	0.0179141	0.10273	HMPREF1120_02626T0	http://amigo.geneontology.org/cgi-bin/amigo/term_details?term=GO:0006614
misfolded_or_incompletely_synthesized_protein_catabolic_process	Gene_Ontology	GO:0006515	1	21	0.0187591	0.10273	HMPREF1120_02626T0	http://amigo.geneontology.org/cgi-bin/amigo/term_details?term=GO:0006515
cotranslational_protein_targeting_to_membrane	Gene_Ontology	GO:0006613	1	21	0.0187591	0.10273	HMPREF1120_02626T0	http://amigo.geneontology.org/cgi-bin/amigo/term_details?term=GO:0006613
nucleobase-containing_small_molecule_metabolic_process	Gene_Ontology	GO:0055086	2	246	0.0196717	0.10273	HMPREF1120_08453T0|HMPREF1120_07361T0	http://amigo.geneontology.org/cgi-bin/amigo/term_details?term=GO:0055086
carboxy-lyase_activity	Gene_Ontology	GO:0016831	1	24	0.0212898	0.108763	HMPREF1120_06041T0	http://amigo.geneontology.org/cgi-bin/amigo/term_details?term=GO:0016831
NAD_binding	Gene_Ontology	GO:0051287	1	27	0.0238141	0.118525	HMPREF1120_05043T0	http://amigo.geneontology.org/cgi-bin/amigo/term_details?term=GO:0051287
monocarboxylic_acid_catabolic_process	Gene_Ontology	GO:0072329	1	28	0.024654	0.118525	HMPREF1120_05043T0	http://amigo.geneontology.org/cgi-bin/amigo/term_details?term=GO:0072329
gluconeogenesis	Gene_Ontology	GO:0006094	1	32	0.0280067	0.131631	HMPREF1120_06041T0	http://amigo.geneontology.org/cgi-bin/amigo/term_details?term=GO:0006094
hexose_biosynthetic_process	Gene_Ontology	GO:0019319	1	33	0.028843	0.132904	HMPREF1120_06041T0	http://amigo.geneontology.org/cgi-bin/amigo/term_details?term=GO:0019319
monosaccharide_biosynthetic_process	Gene_Ontology	GO:0046364	1	34	0.0296787	0.134125	HMPREF1120_06041T0	http://amigo.geneontology.org/cgi-bin/amigo/term_details?term=GO:0046364
carbon-carbon_lyase_activity	Gene_Ontology	GO:0016830	1	35	0.0305136	0.135296	HMPREF1120_06041T0	http://amigo.geneontology.org/cgi-bin/amigo/term_details?term=GO:0016830
single-organism_metabolic_process	Gene_Ontology	GO:0044710	5	2047	0.0335072	0.139182	HMPREF1120_05043T0|HMPREF1120_06041T0|HMPREF1120_07361T0|HMPREF1120_01109T0|HMPREF1120_08453T0	http://amigo.geneontology.org/cgi-bin/amigo/term_details?term=GO:0044710
protein_targeting_to_ER	Gene_Ontology	GO:0045047	1	39	0.0338462	0.139182	HMPREF1120_02626T0	http://amigo.geneontology.org/cgi-bin/amigo/term_details?term=GO:0045047
carbohydrate_derivative_metabolic_process	Gene_Ontology	GO:1901135	2	335	0.0345991	0.139182	HMPREF1120_08453T0|HMPREF1120_07361T0	http://amigo.geneontology.org/cgi-bin/amigo/term_details?term=GO:1901135
establishment_of_protein_localization_to_endoplasmic_reticulum	Gene_Ontology	GO:0072599	1	40	0.0346775	0.139182	HMPREF1120_02626T0	http://amigo.geneontology.org/cgi-bin/amigo/term_details?term=GO:0072599
oxidoreductase_activity	Gene_Ontology	GO:0016491	2	339	0.0353478	0.139182	HMPREF1120_05043T0|HMPREF1120_01109T0	http://amigo.geneontology.org/cgi-bin/amigo/term_details?term=GO:0016491
carbohydrate_metabolic_process	Gene_Ontology	GO:0005975	2	340	0.0355359	0.139182	HMPREF1120_08453T0|HMPREF1120_06041T0	http://amigo.geneontology.org/cgi-bin/amigo/term_details?term=GO:0005975
monocarboxylic_acid_biosynthetic_process	Gene_Ontology	GO:0072330	1	45	0.0388236	0.147154	HMPREF1120_01109T0	http://amigo.geneontology.org/cgi-bin/amigo/term_details?term=GO:0072330
protein_localization_to_endoplasmic_reticulum	Gene_Ontology	GO:0070972	1	47	0.0404771	0.148627	HMPREF1120_02626T0	http://amigo.geneontology.org/cgi-bin/amigo/term_details?term=GO:0070972
organophosphate_metabolic_process	Gene_Ontology	GO:0019637	2	389	0.0452171	0.163477	HMPREF1120_08453T0|HMPREF1120_07361T0	http://amigo.geneontology.org/cgi-bin/amigo/term_details?term=GO:0019637
nucleotide_binding	Gene_Ontology	GO:0000166	3	933	0.0479166	0.168066	HMPREF1120_02626T0|HMPREF1120_06041T0|HMPREF1120_05043T0	http://amigo.geneontology.org/cgi-bin/amigo/term_details?term=GO:0000166
nucleoside_phosphate_binding	Gene_Ontology	GO:1901265	3	933	0.0479166	0.168066	HMPREF1120_02626T0|HMPREF1120_06041T0|HMPREF1120_05043T0	http://amigo.geneontology.org/cgi-bin/amigo/term_details?term=GO:1901265
carboxylic_acid_metabolic_process	Gene_Ontology	GO:0019752	2	409	0.0494165	0.168657	HMPREF1120_05043T0|HMPREF1120_01109T0	http://amigo.geneontology.org/cgi-bin/amigo/term_details?term=GO:0019752
protein_targeting_to_membrane	Gene_Ontology	GO:0006612	1	58	0.0495205	0.168657	HMPREF1120_02626T0	http://amigo.geneontology.org/cgi-bin/amigo/term_details?term=GO:0006612
EXPERIMENTAL SET: 45°C1Week v/s 1°C1Hour_UP
Term	Database	ID	Input Number	Background Number P-Value	p-value	Corrected p-value	Genes	Hyperlink
antioxidant_activity	Gene_Ontology	GO:0016209	2	33	0.00167715	0.153561	HMPREF1120_08836T0|HMPREF1120_04591T0	http://amigo.geneontology.org/cgi-bin/amigo/term_details?term=GO:0016209
oxidoreductase_activity	Gene_Ontology	GO:0016491	4	339	0.00305369	0.153561	HMPREF1120_01270T0|HMPREF1120_05220T0|HMPREF1120_08836T0|HMPREF1120_04591T0	http://amigo.geneontology.org/cgi-bin/amigo/term_details?term=GO:0016491
pyruvate_metabolic_process	Gene_Ontology	GO:0006090	2	46	0.00313307	0.153561	HMPREF1120_01270T0|HMPREF1120_06094T0	http://amigo.geneontology.org/cgi-bin/amigo/term_details?term=GO:0006090
replicative_cell_aging	Gene_Ontology	GO:0001302	2	47	0.0032627	0.153561	HMPREF1120_08836T0|HMPREF1120_06094T0	http://amigo.geneontology.org/cgi-bin/amigo/term_details?term=GO:0001302
response_to_inorganic_substance	Gene_Ontology	GO:0010035	2	59	0.00500877	0.153561	HMPREF1120_08836T0|HMPREF1120_04591T0	http://amigo.geneontology.org/cgi-bin/amigo/term_details?term=GO:0010035
cell_aging	Gene_Ontology	GO:0007569	2	71	0.00709619	0.153561	HMPREF1120_08836T0|HMPREF1120_06094T0	http://amigo.geneontology.org/cgi-bin/amigo/term_details?term=GO:0007569
aging	Gene_Ontology	GO:0007568	2	72	0.00728509	0.153561	HMPREF1120_08836T0|HMPREF1120_06094T0	http://amigo.geneontology.org/cgi-bin/amigo/term_details?term=GO:0007568
oxidation-reduction_process	Gene_Ontology	GO:0055114	4	437	0.00735221	0.153561	HMPREF1120_01270T0|HMPREF1120_05220T0|HMPREF1120_08836T0|HMPREF1120_04591T0	http://amigo.geneontology.org/cgi-bin/amigo/term_details?term=GO:0055114
acid-thiol_ligase_activity	Gene_Ontology	GO:0016878	1	5	0.0102277	0.153561	HMPREF1120_06094T0	http://amigo.geneontology.org/cgi-bin/amigo/term_details?term=GO:0016878
CTP_metabolic_process	Gene_Ontology	GO:0046036	1	5	0.0102277	0.153561	HMPREF1120_03444T0	http://amigo.geneontology.org/cgi-bin/amigo/term_details?term=GO:0046036
pyrimidine_ribonucleoside_triphosphate_biosynthetic_process	Gene_Ontology	GO:0009209	1	5	0.0102277	0.153561	HMPREF1120_03444T0	http://amigo.geneontology.org/cgi-bin/amigo/term_details?term=GO:0009209
CTP_biosynthetic_process	Gene_Ontology	GO:0006241	1	5	0.0102277	0.153561	HMPREF1120_03444T0	http://amigo.geneontology.org/cgi-bin/amigo/term_details?term=GO:0006241
pyrimidine_ribonucleoside_triphosphate_metabolic_process	Gene_Ontology	GO:0009208	1	5	0.0102277	0.153561	HMPREF1120_03444T0	http://amigo.geneontology.org/cgi-bin/amigo/term_details?term=GO:0009208
superoxide_dismutase_activity	Gene_Ontology	GO:0004784	1	6	0.0119221	0.153561	HMPREF1120_08836T0	http://amigo.geneontology.org/cgi-bin/amigo/term_details?term=GO:0004784
acetyl-CoA_biosynthetic_process	Gene_Ontology	GO:0006085	1	6	0.0119221	0.153561	HMPREF1120_06094T0	http://amigo.geneontology.org/cgi-bin/amigo/term_details?term=GO:0006085
age-dependent_general_metabolic_decline_involved_in_chronological_cell_aging	Gene_Ontology	GO:0001323	1	6	0.0119221	0.153561	HMPREF1120_08836T0	http://amigo.geneontology.org/cgi-bin/amigo/term_details?term=GO:0001323
age-dependent_response_to_oxidative_stress_involved_in_chronological_cell_aging	Gene_Ontology	GO:0001324	1	6	0.0119221	0.153561	HMPREF1120_08836T0	http://amigo.geneontology.org/cgi-bin/amigo/term_details?term=GO:0001324
guanosine-containing_compound_biosynthetic_process	Gene_Ontology	GO:1901070	1	6	0.0119221	0.153561	HMPREF1120_03444T0	http://amigo.geneontology.org/cgi-bin/amigo/term_details?term=GO:1901070
oxidoreductase_activity#_acting_on_superoxide_radicals_as_acceptor	Gene_Ontology	GO:0016721	1	6	0.0119221	0.153561	HMPREF1120_08836T0	http://amigo.geneontology.org/cgi-bin/amigo/term_details?term=GO:0016721
nucleotide_phosphorylation	Gene_Ontology	GO:0046939	1	7	0.0136136	0.153561	HMPREF1120_03444T0	http://amigo.geneontology.org/cgi-bin/amigo/term_details?term=GO:0046939
glutathione_peroxidase_activity	Gene_Ontology	GO:0004602	1	7	0.0136136	0.153561	HMPREF1120_04591T0	http://amigo.geneontology.org/cgi-bin/amigo/term_details?term=GO:0004602
negative_regulation_of_nucleocytoplasmic_transport	Gene_Ontology	GO:0046823	1	7	0.0136136	0.153561	HMPREF1120_04591T0	http://amigo.geneontology.org/cgi-bin/amigo/term_details?term=GO:0046823
negative_regulation_of_protein_import_into_nucleus	Gene_Ontology	GO:0042308	1	7	0.0136136	0.153561	HMPREF1120_04591T0	http://amigo.geneontology.org/cgi-bin/amigo/term_details?term=GO:0042308
negative_regulation_of_intracellular_transport	Gene_Ontology	GO:0032387	1	7	0.0136136	0.153561	HMPREF1120_04591T0	http://amigo.geneontology.org/cgi-bin/amigo/term_details?term=GO:0032387
protein_urmylation	Gene_Ontology	GO:0032447	1	7	0.0136136	0.153561	HMPREF1120_04591T0	http://amigo.geneontology.org/cgi-bin/amigo/term_details?term=GO:0032447
negative_regulation_of_protein_localization_to_nucleus	Gene_Ontology	GO:1900181	1	7	0.0136136	0.153561	HMPREF1120_04591T0	http://amigo.geneontology.org/cgi-bin/amigo/term_details?term=GO:1900181
pyrimidine_nucleoside_triphosphate_biosynthetic_process	Gene_Ontology	GO:0009148	1	7	0.0136136	0.153561	HMPREF1120_03444T0	http://amigo.geneontology.org/cgi-bin/amigo/term_details?term=GO:0009148
negative_regulation_of_cellular_protein_localization	Gene_Ontology	GO:1903828	1	7	0.0136136	0.153561	HMPREF1120_04591T0	http://amigo.geneontology.org/cgi-bin/amigo/term_details?term=GO:1903828
nucleoside_diphosphate_metabolic_process	Gene_Ontology	GO:0009132	1	7	0.0136136	0.153561	HMPREF1120_03444T0	http://amigo.geneontology.org/cgi-bin/amigo/term_details?term=GO:0009132
negative_regulation_of_cytoplasmic_transport	Gene_Ontology	GO:1903650	1	7	0.0136136	0.153561	HMPREF1120_04591T0	http://amigo.geneontology.org/cgi-bin/amigo/term_details?term=GO:1903650
negative_regulation_of_intracellular_protein_transport	Gene_Ontology	GO:0090317	1	7	0.0136136	0.153561	HMPREF1120_04591T0	http://amigo.geneontology.org/cgi-bin/amigo/term_details?term=GO:0090317
nitrogen_cycle_metabolic_process	Gene_Ontology	GO:0071941	1	7	0.0136136	0.153561	HMPREF1120_04591T0	http://amigo.geneontology.org/cgi-bin/amigo/term_details?term=GO:0071941
cytosol	Gene_Ontology	GO:0005829	4	540	0.0148933	0.153561	HMPREF1120_03444T0|HMPREF1120_02626T0|HMPREF1120_06094T0|HMPREF1120_04591T0	http://amigo.geneontology.org/cgi-bin/amigo/term_details?term=GO:0005829
age-dependent_response_to_oxidative_stress	Gene_Ontology	GO:0001306	1	8	0.0153023	0.153561	HMPREF1120_08836T0	http://amigo.geneontology.org/cgi-bin/amigo/term_details?term=GO:0001306
age-dependent_general_metabolic_decline	Gene_Ontology	GO:0007571	1	8	0.0153023	0.153561	HMPREF1120_08836T0	http://amigo.geneontology.org/cgi-bin/amigo/term_details?term=GO:0007571
thioester_biosynthetic_process	Gene_Ontology	GO:0035384	1	8	0.0153023	0.153561	HMPREF1120_06094T0	http://amigo.geneontology.org/cgi-bin/amigo/term_details?term=GO:0035384
acyl-CoA_biosynthetic_process	Gene_Ontology	GO:0071616	1	8	0.0153023	0.153561	HMPREF1120_06094T0	http://amigo.geneontology.org/cgi-bin/amigo/term_details?term=GO:0071616
acetate_metabolic_process	Gene_Ontology	GO:0006083	1	8	0.0153023	0.153561	HMPREF1120_06094T0	http://amigo.geneontology.org/cgi-bin/amigo/term_details?term=GO:0006083
cellular_response_to_oxygen_radical	Gene_Ontology	GO:0071450	1	9	0.016988	0.153561	HMPREF1120_08836T0	http://amigo.geneontology.org/cgi-bin/amigo/term_details?term=GO:0071450
superoxide_metabolic_process	Gene_Ontology	GO:0006801	1	9	0.016988	0.153561	HMPREF1120_08836T0	http://amigo.geneontology.org/cgi-bin/amigo/term_details?term=GO:0006801
phosphoprotein_binding	Gene_Ontology	GO:0051219	1	9	0.016988	0.153561	HMPREF1120_04591T0	http://amigo.geneontology.org/cgi-bin/amigo/term_details?term=GO:0051219
cellular_response_to_superoxide	Gene_Ontology	GO:0071451	1	9	0.016988	0.153561	HMPREF1120_08836T0	http://amigo.geneontology.org/cgi-bin/amigo/term_details?term=GO:0071451
SRP-dependent_cotranslational_protein_targeting_to_membrane#_translocation	Gene_Ontology	GO:0006616	1	9	0.016988	0.153561	HMPREF1120_02626T0	http://amigo.geneontology.org/cgi-bin/amigo/term_details?term=GO:0006616
pyrimidine_nucleoside_triphosphate_metabolic_process	Gene_Ontology	GO:0009147	1	9	0.016988	0.153561	HMPREF1120_03444T0	http://amigo.geneontology.org/cgi-bin/amigo/term_details?term=GO:0009147
removal_of_superoxide_radicals	Gene_Ontology	GO:0019430	1	9	0.016988	0.153561	HMPREF1120_08836T0	http://amigo.geneontology.org/cgi-bin/amigo/term_details?term=GO:0019430
response_to_superoxide	Gene_Ontology	GO:0000303	1	9	0.016988	0.153561	HMPREF1120_08836T0	http://amigo.geneontology.org/cgi-bin/amigo/term_details?term=GO:0000303
response_to_oxygen_radical	Gene_Ontology	GO:0000305	1	9	0.016988	0.153561	HMPREF1120_08836T0	http://amigo.geneontology.org/cgi-bin/amigo/term_details?term=GO:0000305
regulation_of_protein_targeting	Gene_Ontology	GO:1903533	1	10	0.0186709	0.153561	HMPREF1120_04591T0	http://amigo.geneontology.org/cgi-bin/amigo/term_details?term=GO:1903533
regulation_of_protein_import_into_nucleus	Gene_Ontology	GO:0042306	1	10	0.0186709	0.153561	HMPREF1120_04591T0	http://amigo.geneontology.org/cgi-bin/amigo/term_details?term=GO:0042306
guanosine-containing_compound_metabolic_process	Gene_Ontology	GO:1901068	1	10	0.0186709	0.153561	HMPREF1120_03444T0	http://amigo.geneontology.org/cgi-bin/amigo/term_details?term=GO:1901068
transcription_factor_import_into_nucleus	Gene_Ontology	GO:0042991	1	10	0.0186709	0.153561	HMPREF1120_04591T0	http://amigo.geneontology.org/cgi-bin/amigo/term_details?term=GO:0042991
cytoplasmic_sequestering_of_protein	Gene_Ontology	GO:0051220	1	11	0.0203509	0.153561	HMPREF1120_04591T0	http://amigo.geneontology.org/cgi-bin/amigo/term_details?term=GO:0051220
regulation_of_intracellular_protein_transport	Gene_Ontology	GO:0033157	1	13	0.0237022	0.153561	HMPREF1120_04591T0	http://amigo.geneontology.org/cgi-bin/amigo/term_details?term=GO:0033157
pyrimidine_ribonucleotide_metabolic_process	Gene_Ontology	GO:0009218	1	13	0.0237022	0.153561	HMPREF1120_03444T0	http://amigo.geneontology.org/cgi-bin/amigo/term_details?term=GO:0009218
acetyl-CoA_metabolic_process	Gene_Ontology	GO:0006084	1	13	0.0237022	0.153561	HMPREF1120_06094T0	http://amigo.geneontology.org/cgi-bin/amigo/term_details?term=GO:0006084
pyrimidine_nucleoside_biosynthetic_process	Gene_Ontology	GO:0046134	1	13	0.0237022	0.153561	HMPREF1120_03444T0	http://amigo.geneontology.org/cgi-bin/amigo/term_details?term=GO:0046134
pyrimidine_ribonucleoside_biosynthetic_process	Gene_Ontology	GO:0046132	1	13	0.0237022	0.153561	HMPREF1120_03444T0	http://amigo.geneontology.org/cgi-bin/amigo/term_details?term=GO:0046132
pyrimidine_ribonucleotide_biosynthetic_process	Gene_Ontology	GO:0009220	1	13	0.0237022	0.153561	HMPREF1120_03444T0	http://amigo.geneontology.org/cgi-bin/amigo/term_details?term=GO:0009220
nucleobase-containing_compound_kinase_activity	Gene_Ontology	GO:0019205	1	14	0.0253736	0.153561	HMPREF1120_03444T0	http://amigo.geneontology.org/cgi-bin/amigo/term_details?term=GO:0019205
pyrimidine_ribonucleoside_metabolic_process	Gene_Ontology	GO:0046131	1	15	0.0270422	0.153561	HMPREF1120_03444T0	http://amigo.geneontology.org/cgi-bin/amigo/term_details?term=GO:0046131
regulation_of_nitrogen_utilization	Gene_Ontology	GO:0006808	1	15	0.0270422	0.153561	HMPREF1120_04591T0	http://amigo.geneontology.org/cgi-bin/amigo/term_details?term=GO:0006808
pyrimidine_nucleoside_metabolic_process	Gene_Ontology	GO:0006213	1	15	0.0270422	0.153561	HMPREF1120_03444T0	http://amigo.geneontology.org/cgi-bin/amigo/term_details?term=GO:0006213
regulation_of_protein_localization_to_nucleus	Gene_Ontology	GO:1900180	1	16	0.0287079	0.15561	HMPREF1120_04591T0	http://amigo.geneontology.org/cgi-bin/amigo/term_details?term=GO:1900180
negative_regulation_of_protein_transport	Gene_Ontology	GO:0051224	1	16	0.0287079	0.15561	HMPREF1120_04591T0	http://amigo.geneontology.org/cgi-bin/amigo/term_details?term=GO:0051224
phosphotransferase_activity#_phosphate_group_as_acceptor	Gene_Ontology	GO:0016776	1	16	0.0287079	0.15561	HMPREF1120_03444T0	http://amigo.geneontology.org/cgi-bin/amigo/term_details?term=GO:0016776
transcription_corepressor_activity	Gene_Ontology	GO:0003714	1	16	0.0287079	0.15561	HMPREF1120_04591T0	http://amigo.geneontology.org/cgi-bin/amigo/term_details?term=GO:0003714
monocarboxylic_acid_metabolic_process	Gene_Ontology	GO:0032787	2	155	0.0300969	0.155772	HMPREF1120_01270T0|HMPREF1120_06094T0	http://amigo.geneontology.org/cgi-bin/amigo/term_details?term=GO:0032787
ligase_activity#_forming_carbon-sulfur_bonds	Gene_Ontology	GO:0016877	1	17	0.0303707	0.155772	HMPREF1120_06094T0	http://amigo.geneontology.org/cgi-bin/amigo/term_details?term=GO:0016877
peroxidase_activity	Gene_Ontology	GO:0004601	1	17	0.0303707	0.155772	HMPREF1120_04591T0	http://amigo.geneontology.org/cgi-bin/amigo/term_details?term=GO:0004601
regulation_of_nucleocytoplasmic_transport	Gene_Ontology	GO:0046822	1	17	0.0303707	0.155772	HMPREF1120_04591T0	http://amigo.geneontology.org/cgi-bin/amigo/term_details?term=GO:0046822
reactive_oxygen_species_metabolic_process	Gene_Ontology	GO:0072593	1	17	0.0303707	0.155772	HMPREF1120_08836T0	http://amigo.geneontology.org/cgi-bin/amigo/term_details?term=GO:0072593
oxidoreductase_activity#_acting_on_the_aldehyde_or_oxo_group_of_donors#_NAD_or_NADP_as_acceptor	Gene_Ontology	GO:0016620	1	18	0.0320307	0.159152	HMPREF1120_01270T0	http://amigo.geneontology.org/cgi-bin/amigo/term_details?term=GO:0016620
oxidoreductase_activity#_acting_on_peroxide_as_acceptor	Gene_Ontology	GO:0016684	1	18	0.0320307	0.159152	HMPREF1120_04591T0	http://amigo.geneontology.org/cgi-bin/amigo/term_details?term=GO:0016684
pyrimidine_nucleotide_biosynthetic_process	Gene_Ontology	GO:0006221	1	19	0.0336878	0.16397	HMPREF1120_03444T0	http://amigo.geneontology.org/cgi-bin/amigo/term_details?term=GO:0006221
pyrimidine_nucleotide_metabolic_process	Gene_Ontology	GO:0006220	1	19	0.0336878	0.16397	HMPREF1120_03444T0	http://amigo.geneontology.org/cgi-bin/amigo/term_details?term=GO:0006220
SRP-dependent_cotranslational_protein_targeting_to_membrane	Gene_Ontology	GO:0006614	1	20	0.0353422	0.165277	HMPREF1120_02626T0	http://amigo.geneontology.org/cgi-bin/amigo/term_details?term=GO:0006614
acyl-CoA_metabolic_process	Gene_Ontology	GO:0006637	1	20	0.0353422	0.165277	HMPREF1120_06094T0	http://amigo.geneontology.org/cgi-bin/amigo/term_details?term=GO:0006637
cellular_response_to_reactive_oxygen_species	Gene_Ontology	GO:0034614	1	20	0.0353422	0.165277	HMPREF1120_08836T0	http://amigo.geneontology.org/cgi-bin/amigo/term_details?term=GO:0034614
thioester_metabolic_process	Gene_Ontology	GO:0035383	1	20	0.0353422	0.165277	HMPREF1120_06094T0	http://amigo.geneontology.org/cgi-bin/amigo/term_details?term=GO:0035383
misfolded_or_incompletely_synthesized_protein_catabolic_process	Gene_Ontology	GO:0006515	1	21	0.0369936	0.166058	HMPREF1120_02626T0	http://amigo.geneontology.org/cgi-bin/amigo/term_details?term=GO:0006515
nitrogen_utilization	Gene_Ontology	GO:0019740	1	21	0.0369936	0.166058	HMPREF1120_04591T0	http://amigo.geneontology.org/cgi-bin/amigo/term_details?term=GO:0019740
cotranslational_protein_targeting_to_membrane	Gene_Ontology	GO:0006613	1	21	0.0369936	0.166058	HMPREF1120_02626T0	http://amigo.geneontology.org/cgi-bin/amigo/term_details?term=GO:0006613
oxoacid_metabolic_process	Gene_Ontology	GO:0043436	3	425	0.0380135	0.166058	HMPREF1120_01270T0|HMPREF1120_06094T0|HMPREF1120_04591T0	http://amigo.geneontology.org/cgi-bin/amigo/term_details?term=GO:0043436
organic_acid_metabolic_process	Gene_Ontology	GO:0006082	3	426	0.0382341	0.166058	HMPREF1120_01270T0|HMPREF1120_06094T0|HMPREF1120_04591T0	http://amigo.geneontology.org/cgi-bin/amigo/term_details?term=GO:0006082
purine_nucleoside_triphosphate_biosynthetic_process	Gene_Ontology	GO:0009145	1	22	0.0386423	0.166058	HMPREF1120_03444T0	http://amigo.geneontology.org/cgi-bin/amigo/term_details?term=GO:0009145
NADP_binding	Gene_Ontology	GO:0050661	1	22	0.0386423	0.166058	HMPREF1120_01270T0	http://amigo.geneontology.org/cgi-bin/amigo/term_details?term=GO:0050661
negative_regulation_of_transport	Gene_Ontology	GO:0051051	1	22	0.0386423	0.166058	HMPREF1120_04591T0	http://amigo.geneontology.org/cgi-bin/amigo/term_details?term=GO:0051051
purine_ribonucleoside_triphosphate_biosynthetic_process	Gene_Ontology	GO:0009206	1	22	0.0386423	0.166058	HMPREF1120_03444T0	http://amigo.geneontology.org/cgi-bin/amigo/term_details?term=GO:0009206
regulation_of_protein_transport	Gene_Ontology	GO:0051223	1	24	0.0419312	0.175449	HMPREF1120_04591T0	http://amigo.geneontology.org/cgi-bin/amigo/term_details?term=GO:0051223
regulation_of_cytoplasmic_transport	Gene_Ontology	GO:1903649	1	24	0.0419312	0.175449	HMPREF1120_04591T0	http://amigo.geneontology.org/cgi-bin/amigo/term_details?term=GO:1903649
regulation_of_establishment_of_protein_localization	Gene_Ontology	GO:0070201	1	24	0.0419312	0.175449	HMPREF1120_04591T0	http://amigo.geneontology.org/cgi-bin/amigo/term_details?term=GO:0070201
oxidoreductase_activity#_acting_on_the_aldehyde_or_oxo_group_of_donors	Gene_Ontology	GO:0016903	1	25	0.0435714	0.180727	HMPREF1120_01270T0	http://amigo.geneontology.org/cgi-bin/amigo/term_details?term=GO:0016903
regulation_of_intracellular_transport	Gene_Ontology	GO:0032386	1	26	0.0452089	0.184313	HMPREF1120_04591T0	http://amigo.geneontology.org/cgi-bin/amigo/term_details?term=GO:0032386
ribonucleoside_triphosphate_biosynthetic_process	Gene_Ontology	GO:0009201	1	26	0.0452089	0.184313	HMPREF1120_03444T0	http://amigo.geneontology.org/cgi-bin/amigo/term_details?term=GO:0009201
response_to_reactive_oxygen_species	Gene_Ontology	GO:0000302	1	27	0.0468435	0.187768	HMPREF1120_08836T0	http://amigo.geneontology.org/cgi-bin/amigo/term_details?term=GO:0000302
NAD_binding	Gene_Ontology	GO:0051287	1	27	0.0468435	0.187768	HMPREF1120_01270T0	http://amigo.geneontology.org/cgi-bin/amigo/term_details?term=GO:0051287
small_molecule_metabolic_process	Gene_Ontology	GO:0044281	4	783	0.0476383	0.189362	HMPREF1120_03444T0|HMPREF1120_01270T0|HMPREF1120_06094T0|HMPREF1120_04591T0	http://amigo.geneontology.org/cgi-bin/amigo/term_details?term=GO:0044281
oxidoreductase_activity#_acting_on_NAD(P)H	Gene_Ontology	GO:0016651	1	28	0.0484753	0.189531	HMPREF1120_05220T0	http://amigo.geneontology.org/cgi-bin/amigo/term_details?term=GO:0016651
chronological_cell_aging	Gene_Ontology	GO:0001300	1	28	0.0484753	0.189531	HMPREF1120_08836T0	http://amigo.geneontology.org/cgi-bin/amigo/term_details?term=GO:0001300
EXPERIMENTAL SET: 45°C1Week v/s 1°C1Hour_DOWN
Term	Database	ID	Input Number	Background Number P-Value	p-value	Corrected p-value	Genes	Hyperlink
chronological_cell_aging	Gene_Ontology	GO:0001300	1	28	0.00415335	0.0778065	HMPREF1120_05340T0	http://amigo.geneontology.org/cgi-bin/amigo/term_details?term=GO:0001300
tricarboxylic_acid_cycle	Gene_Ontology	GO:0006099	1	29	0.00429626	0.0778065	HMPREF1120_05340T0	http://amigo.geneontology.org/cgi-bin/amigo/term_details?term=GO:0006099
citrate_metabolic_process	Gene_Ontology	GO:0006101	1	29	0.00429626	0.0778065	HMPREF1120_05340T0	http://amigo.geneontology.org/cgi-bin/amigo/term_details?term=GO:0006101
tricarboxylic_acid_metabolic_process	Gene_Ontology	GO:0072350	1	29	0.00429626	0.0778065	HMPREF1120_05340T0	http://amigo.geneontology.org/cgi-bin/amigo/term_details?term=GO:0072350
dicarboxylic_acid_metabolic_process	Gene_Ontology	GO:0043648	1	44	0.00643759	0.0778065	HMPREF1120_05340T0	http://amigo.geneontology.org/cgi-bin/amigo/term_details?term=GO:0043648
replicative_cell_aging	Gene_Ontology	GO:0001302	1	47	0.00686531	0.0778065	HMPREF1120_05340T0	http://amigo.geneontology.org/cgi-bin/amigo/term_details?term=GO:0001302
cell_aging	Gene_Ontology	GO:0007569	1	71	0.0102806	0.0778065	HMPREF1120_05340T0	http://amigo.geneontology.org/cgi-bin/amigo/term_details?term=GO:0007569
aging	Gene_Ontology	GO:0007568	1	72	0.0104226	0.0778065	HMPREF1120_05340T0	http://amigo.geneontology.org/cgi-bin/amigo/term_details?term=GO:0007568
aerobic_respiration	Gene_Ontology	GO:0009060	1	81	0.0117002	0.0778065	HMPREF1120_05340T0	http://amigo.geneontology.org/cgi-bin/amigo/term_details?term=GO:0009060
oxidoreductase_activity;_acting_on_the_CH-OH_group_of_donors;_NAD_or_NADP_as_acceptor	Gene_Ontology	GO:0016616	1	81	0.0117002	0.0778065	HMPREF1120_05340T0	http://amigo.geneontology.org/cgi-bin/amigo/term_details?term=GO:0016616
oxidoreductase_activity;_acting_on_CH-OH_group_of_donors	Gene_Ontology	GO:0016614	1	84	0.0121257	0.0778065	HMPREF1120_05340T0	http://amigo.geneontology.org/cgi-bin/amigo/term_details?term=GO:0016614
cellular_respiration	Gene_Ontology	GO:0045333	1	106	0.0152405	0.0902706	HMPREF1120_05340T0	http://amigo.geneontology.org/cgi-bin/amigo/term_details?term=GO:0045333
energy_derivation_by_oxidation_of_organic_compounds	Gene_Ontology	GO:0015980	1	155	0.0221433	0.101669	HMPREF1120_05340T0	http://amigo.geneontology.org/cgi-bin/amigo/term_details?term=GO:0015980
mRNA_binding	Gene_Ontology	GO:0003729	1	172	0.0245271	0.101669	HMPREF1120_05340T0	http://amigo.geneontology.org/cgi-bin/amigo/term_details?term=GO:0003729
poly(A)_RNA_binding	Gene_Ontology	GO:0044822	1	173	0.0246671	0.101669	HMPREF1120_05340T0	http://amigo.geneontology.org/cgi-bin/amigo/term_details?term=GO:0044822
cellular_carbohydrate_metabolic_process	Gene_Ontology	GO:0044262	1	176	0.0250871	0.101669	HMPREF1120_05340T0	http://amigo.geneontology.org/cgi-bin/amigo/term_details?term=GO:0044262
generation_of_precursor_metabolites_and_energy	Gene_Ontology	GO:0006091	1	189	0.0269051	0.103585	HMPREF1120_05340T0	http://amigo.geneontology.org/cgi-bin/amigo/term_details?term=GO:0006091
mitochondrial_matrix	Gene_Ontology	GO:0005759	1	215	0.0305311	0.104883	HMPREF1120_05340T0	http://amigo.geneontology.org/cgi-bin/amigo/term_details?term=GO:0005759
single-organism_developmental_process	Gene_Ontology	GO:0044767	1	309	0.0435299	0.12084	HMPREF1120_05340T0	http://amigo.geneontology.org/cgi-bin/amigo/term_details?term=GO:0044767
developmental_process	Gene_Ontology	GO:0032502	1	312	0.043942	0.12084	HMPREF1120_05340T0	http://amigo.geneontology.org/cgi-bin/amigo/term_details?term=GO:0032502
oxidoreductase_activity	Gene_Ontology	GO:0016491	1	339	0.0476423	0.122633	HMPREF1120_05340T0	http://amigo.geneontology.org/cgi-bin/amigo/term_details?term=GO:0016491
carbohydrate_metabolic_process	Gene_Ontology	GO:0005975	1	340	0.0477791	0.122633	HMPREF1120_05340T0	http://amigo.geneontology.org/cgi-bin/amigo/term_details?term=GO:0005975

## Sheet: summarized GO terms
Supplementary Table 1_GO Terms, Summarized Data
EXPERIMENTAL SET: control (37°C) v/s 1°C1Week_UP
Term_ID	Description	FreqInDb Percent	Abslog10p value	Uniqueness	Dispensability	Representative
GO:0006090	pyruvate metabolic process	1.882	3.3357	0.721	0	pyruvate metabolism
GO:0032787	monocarboxylic acid metabolic process	6.586	1.8974	0.682	0.551	pyruvate metabolism
GO:0009205	purine ribonucleoside triphosphate metabolic process	15.86	1.8394	0.495	0.495	pyruvate metabolism
GO:0046939	nucleotide phosphorylation	0.134	1.6198	0.704	0.271	pyruvate metabolism
GO:0071966	fungal-type cell wall polysaccharide metabolic process	0.134	1.3514	0.77	0.304	pyruvate metabolism
GO:0009132	nucleoside diphosphate metabolic process	0.134	1.6198	0.71	0.271	pyruvate metabolism
GO:0016052	carbohydrate catabolic process	2.285	1.4512	0.823	0.418	pyruvate metabolism
GO:0016051	carbohydrate biosynthetic process	2.285	2.4421	0.644	0.116	pyruvate metabolism
GO:0009148	pyrimidine nucleoside triphosphate biosynthetic process	4.182	1.6198	0.473	0.658	pyruvate metabolism
GO:0005996	monosaccharide metabolic process	0.269	1.4932	0.763	0.455	pyruvate metabolism
GO:0006122	mitochondrial electron transport	0.403	1.4463	0.655	0.548	pyruvate metabolism
GO:1901070	guanosine-containing compound biosynthetic process	3.925	1.6771	0.471	0.601	pyruvate metabolism
GO:0006094	gluconeogenesis	0.134	2.3159	0.655	0.425	pyruvate metabolism
GO:0006096	glycolytic process	1.882	2.3159	0.603	0.64	pyruvate metabolism
GO:0055114	oxidation-reduction process	12.634	2.5941	0.78	0.154	pyruvate metabolism
GO:0006085	acetyl-CoA biosynthetic process	0.941	1.6771	0.706	0.287	pyruvate metabolism
GO:0046036	CTP metabolic process	1.21	1.7434	0.458	0.188	pyruvate metabolism
GO:0006083	acetate metabolic process	1.781	1.5693	0.722	0.635	pyruvate metabolism
GO:0051340	regulation of ligase activity	0.269	1.5242	0.822	0.008	regulation of ligase activity
GO:0043066	negative regulation of apoptotic process	11.828	1.6771	0.591	0.607	regulation of ligase activity
GO:0001402	signal transduction involved in filamentous growth	1.714	1.4122	0.675	0.374	regulation of ligase activity
GO:0034551	mitochondrial respiratory chain complex III assembly	0.134	1.6198	0.785	0.013	mitochondrial respiratory chain complex III assembly
GO:0045039	protein import into mitochondrial inner membrane	0.134	1.4463	0.799	0.532	mitochondrial respiratory chain complex III assembly
GO:0006801	superoxide metabolic process	0.134	1.5242	0.903	0.038	superoxide metabolism
GO:0010499	proteasomal ubiquitin-independent protein catabolic process	3.226	1.3514	0.809	0.054	proteasomal ubiquitin-independent protein catabolism
GO:0006091	generation of precursor metabolites and energy	7.661	2.5236	0.894	0.067	generation of precursor metabolites and energy
GO:0001323	age-dependent general metabolic decline involved in chronological cell aging	2.947	1.6771	0.738	0.086	age-dependent general metabolic decline involved in chronological cell aging
GO:0007568	aging	2.947	1.668	0.839	0.398	age-dependent general metabolic decline involved in chronological cell aging
EXPERIMENTAL SET: control (37°C) v/s 1°C1Week_DOWN
Term_ID	Description	FreqInDb Percent	Abslog10p value	Uniqueness	Dispensability	Representative
GO:0006083	acetate metabolic process	1.781	3.9627	0.655	0	acetate metabolism
GO:0006067	ethanol metabolic process	0.403	1.6067	0.742	0.165	acetate metabolism
GO:0032787	monocarboxylic acid metabolic process	6.586	3.9018	0.615	0.623	acetate metabolism
GO:1901575	organic substance catabolic process	19.489	2.2507	0.768	0.519	acetate metabolism
GO:0009112	nucleobase metabolic process	6.352	1.3111	0.662	0.607	acetate metabolism
GO:0006144	purine nucleobase metabolic process	11.862	1.5112	0.621	0.373	acetate metabolism
GO:1901616	organic hydroxy compound catabolic process	0.269	1.5563	0.793	0.669	acetate metabolism
GO:0044281	small molecule metabolic process	31.586	2.7751	0.742	0.276	acetate metabolism
GO:0044282	small molecule catabolic process	0.269	1.8681	0.746	0.159	acetate metabolism
GO:0072350	tricarboxylic acid metabolic process	4.066	2.9579	0.638	0.51	acetate metabolism
GO:0006099	tricarboxylic acid cycle	1.613	2.9579	0.729	0.11	acetate metabolism
GO:0046164	alcohol catabolic process	0.269	1.5808	0.668	0.669	acetate metabolism
GO:0006515	misfolded or incompletely synthesized protein catabolic process	3.226	1.4705	0.742	0.282	acetate metabolism
GO:0055114	oxidation-reduction process	12.634	2.2691	0.777	0.279	acetate metabolism
GO:0006081	cellular aldehyde metabolic process	4.167	2.48	0.775	0.125	acetate metabolism
GO:0006082	organic acid metabolic process	12.231	3.1902	0.677	0.257	acetate metabolism
GO:0034308	primary alcohol metabolic process	0.403	1.6067	0.742	0.694	acetate metabolism
GO:0015980	energy derivation by oxidation of organic compounds	3.495	1.5936	0.723	0.634	acetate metabolism
GO:0009056	catabolic process	19.489	1.9853	0.942	0.014	catabolism
GO:0005975	carbohydrate metabolic process	15.457	1.7657	0.903	0.04	carbohydrate metabolism
GO:0006085	acetyl-CoA biosynthetic process	0.941	1.9627	0.639	0.046	acetyl-CoA biosynthesis
GO:0051156	glucose 6-phosphate metabolic process	8.331	1.5112	0.789	0.364	acetyl-CoA biosynthesis
GO:0051186	cofactor metabolic process	2.151	1.4935	0.888	0.051	cofactor metabolism
GO:0006616	SRP-dependent cotranslational protein targeting to membrane	0.134	1.8088	0.762	0.061	SRP-dependent cotranslational protein targeting to membrane
GO:0044262	cellular carbohydrate metabolic process	8.333	1.4935	0.839	0.071	cellular carbohydrate metabolism
GO:0006091	generation of precursor metabolites and energy	7.661	1.4378	0.872	0.08	generation of precursor metabolites and energy
GO:0007569	cell aging	2.947	2.2245	0.741	0.085	cell aging
GO:0044710	single-organism metabolic process	44.489	1.3487	0.821	0.101	cell aging
GO:0007568	aging	2.947	2.2131	0.834	0.398	cell aging
EXPERIMENTAL SET: 45°C1W v/s 1°C1Week_UP
Term_ID	Description	FreqInDb Percent	Abslog10p value	Uniqueness	Dispensability	Representative
GO:0006083	acetate metabolic process	1.781	3.1365	0.687	0	acetate metabolism
GO:0032787	monocarboxylic acid metabolic process	6.586	5.2668	0.664	0.547	acetate metabolism
GO:0072329	monocarboxylic acid catabolic process	1.735	2.1747	0.624	0.629	acetate metabolism
GO:0072330	monocarboxylic acid biosynthetic process	0.538	1.7991	0.671	0.549	acetate metabolism
GO:0009208	pyrimidine ribonucleoside triphosphate metabolic process	10.125	1.6163	0.623	0.698	acetate metabolism
GO:0046939	nucleotide phosphorylation	0.134	1.4931	0.767	0.271	acetate metabolism
GO:0044712	single-organism catabolic process	15.591	2.1181	0.727	0.339	acetate metabolism
GO:0044281	small molecule metabolic process	31.586	2.7414	0.757	0.279	acetate metabolism
GO:0044282	small molecule catabolic process	0.269	1.9456	0.788	0.159	acetate metabolism
GO:0009132	nucleoside diphosphate metabolic process	0.134	1.4931	0.773	0.271	acetate metabolism
GO:0016051	carbohydrate biosynthetic process	2.285	2.0895	0.724	0.115	acetate metabolism
GO:0009148	pyrimidine nucleoside triphosphate biosynthetic process	4.182	1.4931	0.594	0.658	acetate metabolism
GO:0006122	mitochondrial electron transport	0.403	1.3205	0.723	0.548	acetate metabolism
GO:1901070	guanosine-containing compound biosynthetic process	3.925	1.5502	0.62	0.601	acetate metabolism
GO:0006094	gluconeogenesis	0.134	2.0689	0.74	0.425	acetate metabolism
GO:0006096	glycolytic process	1.882	2.0689	0.599	0.64	acetate metabolism
GO:0006090	pyruvate metabolic process	1.882	2.9662	0.686	0.635	acetate metabolism
GO:0034440	lipid oxidation	1.512	2.7744	0.604	0.109	acetate metabolism
GO:0055114	oxidation-reduction process	12.634	5.4967	0.792	0.154	acetate metabolism
GO:0006085	acetyl-CoA biosynthetic process	0.941	1.5502	0.788	0.287	acetate metabolism
GO:1901068	guanosine-containing compound metabolic process	9.14	1.3574	0.649	0.452	acetate metabolism
GO:0046036	CTP metabolic process	1.21	1.6163	0.684	0.187	acetate metabolism
GO:0006082	organic acid metabolic process	12.231	3.3224	0.705	0.257	acetate metabolism
GO:0010035	response to inorganic substance	0.134	1.5867	0.898	0	response to inorganic substance
GO:0034551	mitochondrial respiratory chain complex III assembly	0.134	1.4931	0.9	0.013	mitochondrial respiratory chain complex III assembly
GO:0009056	catabolic process	19.489	1.6539	0.962	0.014	catabolism
GO:0071941	nitrogen cycle metabolic process	24.104	1.4931	0.902	0.027	nitrogen cycle metabolism
GO:0051439	regulation of ubiquitin-protein ligase activity involved in mitotic cell cycle	0.134	1.5502	0.694	0.061	regulation of ubiquitin-protein ligase activity involved in mitotic cell cycle
GO:0043066	negative regulation of apoptotic process	11.828	1.5502	0.575	0.467	regulation of ubiquitin-protein ligase activity involved in mitotic cell cycle
GO:0032387	negative regulation of intracellular transport	0.269	1.4931	0.703	0.3	regulation of ubiquitin-protein ligase activity involved in mitotic cell cycle
GO:0006091	generation of precursor metabolites and energy	7.661	2.0769	0.907	0.061	generation of precursor metabolites and energy
GO:0007569	cell aging	2.947	1.4434	0.738	0.085	cell aging
GO:0044710	single-organism metabolic process	44.489	1.6103	0.832	0.101	cell aging
GO:0007568	aging	2.947	1.4327	0.84	0.398	cell aging
GO:0001324	age-dependent response to oxidative stress involved in chronological cell aging	0.134	1.5502	0.693	0.675	cell aging
EXPERIMENTAL SET: 45°C1W v/s 1°C1Week_DOWN
Term_ID	Description	FreqInDb Percent	Abslog10p value	Uniqueness	Dispensability	Representative
GO:0006098	pentose-phosphate shunt	0.134	4.002	0.466	0	pentose-phosphate shunt
GO:0019637	organophosphate metabolic process	17.07	1.3447	0.685	0.612	pentose-phosphate shunt
GO:0032787	monocarboxylic acid metabolic process	6.586	2.0821	0.674	0.547	pentose-phosphate shunt
GO:0006067	ethanol metabolic process	0.403	1.864	0.732	0.165	pentose-phosphate shunt
GO:1901575	organic substance catabolic process	19.489	3.3776	0.728	0.519	pentose-phosphate shunt
GO:0072330	monocarboxylic acid biosynthetic process	0.538	1.4109	0.702	0.549	pentose-phosphate shunt
GO:0051156	glucose 6-phosphate metabolic process	8.331	3.8143	0.672	0.593	pentose-phosphate shunt
GO:0046164	alcohol catabolic process	0.269	1.8378	0.64	0.669	pentose-phosphate shunt
GO:0019682	glyceraldehyde-3-phosphate metabolic process	8.033	4.002	0.595	0.321	pentose-phosphate shunt
GO:0006515	misfolded or incompletely synthesized protein catabolic process	3.226	1.7268	0.718	0.282	pentose-phosphate shunt
GO:1901616	organic hydroxy compound catabolic process	0.269	1.8132	0.755	0.669	pentose-phosphate shunt
GO:0006083	acetate metabolic process	1.781	2.1126	0.704	0.148	pentose-phosphate shunt
GO:0044282	small molecule catabolic process	0.269	2.3655	0.731	0.25	pentose-phosphate shunt
GO:0034308	primary alcohol metabolic process	0.403	1.864	0.732	0.694	pentose-phosphate shunt
GO:0072524	pyridine-containing compound metabolic process	0.269	2.7781	0.865	0.178	pentose-phosphate shunt
GO:0009056	catabolic process	19.489	3.084	0.936	0.01	catabolism
GO:1901135	carbohydrate derivative metabolic process	16.801	1.4609	0.897	0.028	carbohydrate derivative metabolism
GO:0051186	cofactor metabolic process	2.151	1.9778	0.895	0.039	cofactor metabolism
GO:0006616	SRP-dependent cotranslational protein targeting to membrane	0.134	2.067	0.663	0.049	SRP-dependent cotranslational protein targeting to membrane
GO:0005975	carbohydrate metabolic process	15.457	1.4493	0.892	0.065	carbohydrate metabolism
GO:0006081	cellular aldehyde metabolic process	4.167	2.9891	0.792	0.092	cellular aldehyde metabolism
GO:0055086	nucleobase-containing small molecule metabolic process	16.801	1.7062	0.685	0.306	cellular aldehyde metabolism
GO:0044710	single-organism metabolic process	44.489	1.4749	0.848	0.222	cellular aldehyde metabolism
GO:0044281	small molecule metabolic process	31.586	2.2973	0.769	0.208	cellular aldehyde metabolism
EXPERIMENTAL SET: 45°C1W v/s 1°C1Hour_UP
Term_ID	Description	FreqInDb Percent	Abslog10p value	Uniqueness	Dispensability	Representative
GO:0006090	pyruvate metabolic process	1.882	2.504	0.766	0	pyruvate metabolism
GO:0009208	pyrimidine ribonucleoside triphosphate metabolic process	10.125	1.9902	0.602	0.698	pyruvate metabolism
GO:0046939	nucleotide phosphorylation	0.134	1.866	0.752	0.271	pyruvate metabolism
GO:0044281	small molecule metabolic process	31.586	1.322	0.805	0.279	pyruvate metabolism
GO:0009132	nucleoside diphosphate metabolic process	0.134	1.866	0.752	0.271	pyruvate metabolism
GO:0009148	pyrimidine nucleoside triphosphate biosynthetic process	4.182	1.866	0.529	0.658	pyruvate metabolism
GO:0009147	pyrimidine nucleoside triphosphate metabolic process	11.559	1.7699	0.604	0.55	pyruvate metabolism
GO:0043436	oxoacid metabolic process	12.231	1.4201	0.712	0.607	pyruvate metabolism
GO:1901070	guanosine-containing compound biosynthetic process	3.925	1.9236	0.586	0.402	pyruvate metabolism
GO:0006085	acetyl-CoA biosynthetic process	0.941	1.9236	0.702	0.287	pyruvate metabolism
GO:0055114	oxidation-reduction process	12.634	2.1336	0.829	0.149	pyruvate metabolism
GO:1901068	guanosine-containing compound metabolic process	9.14	1.7288	0.644	0.652	pyruvate metabolism
GO:0046036	CTP metabolic process	1.21	1.9902	0.463	0.188	pyruvate metabolism
GO:0006082	organic acid metabolic process	12.231	1.4175	0.738	0.26	pyruvate metabolism
GO:0006083	acetate metabolic process	1.781	1.8152	0.767	0.635	pyruvate metabolism
GO:0010035	response to inorganic substance	0.134	2.3003	0.856	0	response to inorganic substance
GO:0032387	negative regulation of intracellular transport	0.269	1.866	0.589	0.014	negative regulation of intracellular transport
GO:0006808	regulation of nitrogen utilization	0.403	1.568	0.8	0.327	negative regulation of intracellular transport
GO:0070201	regulation of establishment of protein localization	0.314	1.3775	0.66	0.463	negative regulation of intracellular transport
GO:0071941	nitrogen cycle metabolic process	24.104	1.866	0.878	0.015	nitrogen cycle metabolism
GO:0006801	superoxide metabolic process	0.134	1.7699	0.906	0.038	superoxide metabolism
GO:0032447	protein urmylation	0.134	1.866	0.922	0.038	protein urmylation
GO:0006515	misfolded or incompletely synthesized protein catabolic process	3.226	1.4319	0.88	0.399	protein urmylation
GO:0072593	reactive oxygen species metabolic process	0.134	1.5175	0.931	0.038	reactive oxygen species metabolism
GO:0019740	nitrogen utilization	0.403	1.4319	0.92	0.046	nitrogen utilization
GO:0007569	cell aging	2.947	2.149	0.719	0.086	cell aging
GO:0007568	aging	2.947	2.1376	0.839	0.398	cell aging
EXPERIMENTAL SET: 45°C1W v/s 1C1Hour_DOWN
Term_ID	Description	FreqInDb Percent	Abslog10p value	Uniqueness	Dispensability	Representative
GO:0032502	developmental process	22.25	1.3571	0.899	0	developmental process
GO:0072350	tricarboxylic acid metabolic process	4.066	2.3669	0.606	0	tricarboxylic acid metabolism
GO:0006099	tricarboxylic acid cycle	1.613	2.3669	0.509	0.123	tricarboxylic acid metabolism
GO:0043648	dicarboxylic acid metabolic process	0.134	2.1913	0.683	0.376	tricarboxylic acid metabolism
GO:0015980	energy derivation by oxidation of organic compounds	3.495	1.6548	0.531	0.634	tricarboxylic acid metabolism
GO:0006101	citrate metabolic process	12.231	2.3669	0.517	0.695	tricarboxylic acid metabolism
GO:0005975	carbohydrate metabolic process	15.457	1.3208	0.851	0.047	carbohydrate metabolism
GO:0044262	cellular carbohydrate metabolic process	8.333	1.6005	0.793	0.071	cellular carbohydrate metabolism
GO:0006091	generation of precursor metabolites and energy	7.661	1.5702	0.799	0.08	generation of precursor metabolites and energy
GO:0007569	cell aging	2.947	1.988	0.38	0.096	cell aging
GO:0044767	single-organism developmental process	18.03	1.3612	0.513	0.446	cell aging
GO:0007568	aging	2.947	1.982	0.579	0.398	cell aging
