# Supplementary material for: Protein functional analysis data in support of comparative proteomics of the pathogenic black yeast Exophiala dermatitidis under different temperature conditions
Source: Data Brief. 2015 Sep 2;5:372–5. doi: 10.1016/j.dib.2015.08.008 (PMC4773397; doi:10.1016/j.dib.2015.08.008)
Supplement: Supplementary file 2 — Supplementary Material [file mmc2.zip › SupplementaryTable_2.xls]

## Sheet: Predicted pathways
Supplementary Table 2_Predicted Pathways
Pathway	Database	Pathway Id	Genes Regulated in Pathway	Genes in Pathway	p VALUE	Corrected p-value	Genes	Link to pathways
EXPERIMENTAL SET: WT37CWT1C1W_DOWN
Pyruvate_metabolism	KEGG_PATHWAY	sce00620	5	36	8.54509e-05	0.0161728	HMPREF1120_06094T0|HMPREF1120_06041T0|HMPREF1120_05378T0|HMPREF1120_01109T0|HMPREF1120_05340T0	http://www.genome.jp/kegg-bin/show_pathway?sce00620/sce:YKL085W%09blue/sce:YER073W%09blue/sce:YIR031C%09blue/sce:YLR153C%09blue/sce:YKR097W%09blue
Carbon_metabolism	KEGG_PATHWAY	sce01200	6	110	0.00182688	0.0543848	HMPREF1120_05340T0|HMPREF1120_06041T0|HMPREF1120_06094T0|HMPREF1120_05043T0|HMPREF1120_07361T0|HMPREF1120_05378T0	http://www.genome.jp/kegg-bin/show_pathway?sce01200/sce:YPR074C%09blue/sce:YKL085W%09blue/sce:YIR031C%09blue/sce:YKR097W%09blue/sce:YOR388C%09blue/sce:YLR153C%09blue
Glyoxylate_and_dicarboxylate metabolism	KEGG_PATHWAY	sce00630	3	22	0.00267043	0.0705684	HMPREF1120_05043T0|HMPREF1120_05378T0|HMPREF1120_05340T0	http://www.genome.jp/kegg-bin/show_pathway?sce00630/sce:YOR388C%09blue/sce:YKL085W%09blue/sce:YIR031C%09blue
Ethanol_degradation_IV	BioCyc	PWY66-162	2	8	0.00446205	0.101577	HMPREF1120_01109T0|HMPREF1120_06094T0	http://biocyc.org/YEAST/NEW-IMAGE?type=NIL&object=PWY66-162
Cellular_response_to_heat_stress	Reactome	REACT_313907	2	24	0.00556355	0.107694	HMPREF1120_02626T0|HMPREF1120_02657T0	http://www.reactome.org/cgi-bin/eventbrowser_st_id?ST_ID=REACT_313907
EXPERIMENTAL SET: WT37CWT1C1W_UP
Glycolysis_/_Gluconeogenesis	KEGG_PATHWAY	sce00010	3	56	0.00601084	0.26781	HMPREF1120_01270T0|HMPREF1120_00576T0|HMPREF1120_06094T0	http://www.genome.jp/kegg-bin/show_pathway?sce00010/sce:YGR254W%09red/sce:YJL052W%09red/sce:YLR153C%09red
Carbon_metabolism	KEGG_PATHWAY	sce01200	3	110	0.0344052	0.26781	HMPREF1120_01270T0|HMPREF1120_00576T0|HMPREF1120_06094T0	http://www.genome.jp/kegg-bin/show_pathway?sce01200/sce:YGR254W%09red/sce:YJL052W%09red/sce:YLR153C%09red
Cellular_responses_to_stress	Reactome	REACT_336855	2	42	0.0360122	0.26781	HMPREF1120_08836T0|HMPREF1120_00315T0	http://www.reactome.org/cgi-bin/eventbrowser_st_id?ST_ID=REACT_336855
EXPERIMENTAL SET: WT45C1WT1C1H_DOWN
aspartate_degradation_II	BioCyc	MALATE-ASPARTATE-SHUTTLE-PWY	1	5	0.00986431	0.0778065	HMPREF1120_05340T0	http://biocyc.org/YEAST/NEW-IMAGE?type=NIL&object=MALATE-ASPARTATE-SHUTTLE-PWY
Citric_acid_cycle_(TCA_cycle)	Reactome	REACT_278278	1	24	0.0214731	0.101669	HMPREF1120_05340T0	http://www.reactome.org/cgi-bin/eventbrowser_st_id?ST_ID=REACT_278278
Glyoxylate_and_dicarboxylate metabolism	KEGG_PATHWAY	sce00630	1	22	0.0364296	0.112203	HMPREF1120_05340T0	http://www.genome.jp/kegg-bin/show_pathway?sce00630/sce:YKL085W%09red
EXPERIMENTAL SET: WT45C1WT1C1H_UP
Cellular_responses_to_stress	Reactome	REACT_336855	2	42	0.0126175	0.153561	HMPREF1120_02626T0|HMPREF1120_08836T0	http://www.reactome.org/cgi-bin/eventbrowser_st_id?ST_ID=REACT_336855
Glycolysis_/_Gluconeogenesis	KEGG_PATHWAY	sce00010	2	56	0.0309719	0.157166	HMPREF1120_01270T0|HMPREF1120_06094T0	http://www.genome.jp/kegg-bin/show_pathway?sce00010/sce:YJL052W%09red/sce:YLR153C%09red
EXPERIMENTAL SET: WT45C1WT1C1W_DOWN
pentose_phosphate_pathway_(non-oxidative_branch)	BioCyc	NONOXIPENT-PWY	2	6	0.00132256	0.0194252	HMPREF1120_08453T0|HMPREF1120_07361T0	http://biocyc.org/YEAST/NEW-IMAGE?type=NIL&object=NONOXIPENT-PWY
Carbon_metabolism	KEGG_PATHWAY	sce01200	4	110	0.0134752	0.0958278	HMPREF1120_05043T0|HMPREF1120_06041T0|HMPREF1120_07361T0|HMPREF1120_08453T0	http://www.genome.jp/kegg-bin/show_pathway?sce01200/sce:YPR074C%09blue/sce:YOR388C%09blue/sce:YLR354C%09blue/sce:YKR097W%09blue
Pyruvate_metabolism	KEGG_PATHWAY	sce00620	2	36	0.0383408	0.147154	HMPREF1120_06041T0|HMPREF1120_01109T0	http://www.genome.jp/kegg-bin/show_pathway?sce00620/sce:YER073W%09blue/sce:YKR097W%09blue
EXPERIMENTAL SET: WT45C1WT1C1W_UP
Beta-oxidation_of_very_long_chain fatty_acids	Reactome	REACT_301991	2	6	0.00226436	0.106663	HMPREF1120_02451T0|HMPREF1120_08713T0	http://www.reactome.org/cgi-bin/eventbrowser_st_id?ST_ID=REACT_301991
Glycolysis_/_Gluconeogenesis	KEGG_PATHWAY	sce00010	4	56	0.0045221	0.161891	HMPREF1120_01270T0|HMPREF1120_01109T0|HMPREF1120_00576T0|HMPREF1120_06094T0	http://www.genome.jp/kegg-bin/show_pathway?sce00010/sce:YGR254W%09red/sce:YJL052W%09red/sce:YER073W%09red/sce:YLR153C%09red
Peroxisomal_lipid_metabolism	Reactome	REACT_326557	2	11	0.00612132	0.195664	HMPREF1120_02451T0|HMPREF1120_08713T0	http://www.reactome.org/cgi-bin/eventbrowser_st_id?ST_ID=REACT_326557
Cellular_responses_to_stress	Reactome	REACT_336855	3	42	0.00811607	0.217857	HMPREF1120_02626T0|HMPREF1120_08836T0|HMPREF1120_00315T0	http://www.reactome.org/cgi-bin/eventbrowser_st_id?ST_ID=REACT_336855
